# Supplementary material for: Mapping Multi-factor-mediated Chromatin Interactions to Assess Dysregulation of Lung Cancer-related Genes
Source: Genomics Proteomics Bioinformatics. 2023 Jan 23;21(3):573–88. doi: 10.1016/j.gpb.2023.01.004 (PMC10787015; doi:10.1016/j.gpb.2023.01.004)
Supplement: Supplementary Table S1 — Summary information of ChIA-PET libraries [file mmc7.xlsx]

## Sheet: Sheet1
Table S1 Summary information of ChIA-PET libraries
Note: PET, paired-end tag; ChIA-PET, chromatin interaction analysis by paired-end tag sequencing; CTCF, CCCTC-binding factor; RNAPII, RNA polymerase II; EZH2, enhancer of zeste homolog 2; H3K27me3, histone 3 lysine 27 trimethylation.
Cell line	Factor	Total PETs	linker ratio	Self-ligation PETs	Inter-ligation PETs	Other PETs	Peaks	Clusters	Intra-chrom clusters ratio	PET count cutoff
A549	CTCT	572290119	0.4827	38332282	58846933	1046882	39874	60344	0.73956	3
	RNAPII	633886087	0.4935	42003828	62668616	1757148	16985	32007	0.761084	3
	EZH2	385251061	0.4056	15810688	18364354	1743588	26844	69048	0.180744	3
	H3K27me3	435941178	0.3616	16980184	64029417	843041	41114	51102	0.0648898	3
BEAS-2B	RNAPII	296548416	0.4311	17795941	8124420	613503	9143	19874	0.6766	2
	EZH2	242850222	0.3174	11574876	12143466	2343554	25062	50533	0.2992	3
