# Supplementary material for: Mapping Multi-factor-mediated Chromatin Interactions to Assess Dysregulation of Lung Cancer-related Genes
Source: Genomics Proteomics Bioinformatics. 2023 Jan 23;21(3):573–88. doi: 10.1016/j.gpb.2023.01.004 (PMC10787015; doi:10.1016/j.gpb.2023.01.004)
Supplement: Supplementary Table S2 — Lung cancer genes and those involved in chromatin interactions [file mmc8.xlsx]

## Sheet: lung cancer genes
Lung cancer oncogenes and tumor suppressor genes from the Network of Cancer Genes
ABCB5
ADCY1
ADGRB3
ADGRL3
ALMS1
APC
APLNR
ARHGAP35
ARHGEF12
ARID1A
ARID1B
ARID2
ASPM
ATF7IP
ATM
ATRX
ATXN3L
BAZ2B
BCLAF1
BRAF
BRCA1
BRD3
C2CD6
CACNA2D1
CBL
CCKBR
CCR5
CD1B
CDC25C
CDH10
CDH11
CDKN2A
CDYL
CMKLR1
CMTR2
CNTNAP2
COL11A1
COL12A1
COL22A1
COL4A2
CREBBP
CSMD3
CTIF
CTNNA3
CTNNB1
CUL3
DACH1
DIP2C
DNAH3
DNER
DOT1L
EGFR
ELAVL2
EP300
EPB41L3
EPHA3
EPHA5
EPRS
ERBB2
ERBB4
EYS
FAM133A
FANCM
FAT1
FAT4
FBXW7
FGFR3
FGFR4
FLT3
FMN2
FOLH1
FOXE1
FPR1
GLI3
GNAS
GOPC
GRIK3
GRM1
GRM8
HCN1
HEPACAM2
HLA-A
HRAS
IL1A
INHBA
IRF6
ITK
JAK2
KARS
KDM6A
KDR
KEAP1
KHSRP
KIAA1211
KIF21A
KIF27
KLHL5
KMT2C
KMT2D
KRAS
LRP1B
LRRC7
LRRIQ3
LTK
LYRM9
MAP2K1
MCHR2
MET
MGA
MKI67
MKRN3
MNAT1
MUC16
NAV3
NCAM2
NF1
NFATC2
NFE2L2
NLRP3
NOTCH1
NRAS
NRG3
NSD1
NTRK1
NTRK3
OR10G7
OR11L1
OR5B17
P2RY8
PAK3
PASK
PAX5
PCDH11X
PDGFRA
PDIA4
PDYN
PIK3C2B
PIK3CA
PIK3CG
PKHD1
PLSCR4
PPP1R3A
PPP2R1A
PPP3CA
PRDM9
PRKAB2
PTCH1
PTEN
PTGFRN
PTPRD
PTPRU
RAF1
RASA1
RASSF8
RB1
RBM10
RELN
RGS7
RIMS2
RIT1
ROBO2
ROS1
RUNX1T1
SATB2
SETD2
SLC38A3
SLC6A2
SLC7A13
SLIT2
SLURP1
SMAD4
SMARCA4
SPATA18
SPHKAP
STIM1
STK11
TBX22
TDG
TFAP2D
TKTL2
TLR4
TMEM132D
TNN
TP53
TP73
TRHDE
TUBA3C
U2AF1
UBA6
USP29
VCAN
WIF1
XPNPEP2
XRN1
ZDBF2
ZEB2
ZFHX3
ZFHX4
ZMYM2
ZMYND10
ZNF479
ZNF521
ZNF536

## Sheet: Lung cancer genes involved in c
Table S2 Lung cancer genes and those involved in chromatin interactions
Note: NA represents not a gene promoter region. chr, chromosome.
Lung cancer gene	Gene location	Interaction type / Factor	Interaction anchor 1			Interaction anchor 2			PET counts	Interaction genes
ADGRB3	chr6:68,635,367-69,389,511	CTCF	chr6	68636972	68639972	chr6	71011523	71014523	3	NA
ALMS1	chr2:73,385,758-73,610,793	EZH2	chr2	73383960	73384460	chr2	73441290	73441829	3	NA
ALMS1	chr2:73,385,758-73,610,793	RNAPII	chr2	73232890	73235890	chr2	73384486	73387486	4	CCT7 PRADC1
ALMS1	chr2:73,385,758-73,610,793	RNAPII	chr2	73384486	73387486	chr2	73736039	73739039	5	TPRKB
ALMS1	chr2:73,385,758-73,610,793	RNAPII	chr2	73384486	73387486	chr2	74177420	74180420	3	MOB1A
APC	chr5:112,707,498-112,846,239	RNAPII	chr5	112706017	112709017	chr5	112859878	112862878	3	CTC-487M23.8 SRP19
APC	chr5:112,707,498-112,846,239	RNAPII	chr5	112706017	112709017	chr5	112920710	112923710	3	REEP5
ARHGEF12	chr11:120,336,914-120,489,936	CTCF	chr11	120333494	120336494	chr11	120510185	120513185	3	GRIK4
ARHGEF12	chr11:120,336,914-120,489,936	RNAPII	chr11	120323952	120326952	chr11	120334999	120337999	13	TMEM136
ARID1A	chr1:26,696,033-26,782,104	RNAPII	chr1	26619741	26622741	chr1	26691664	26694664	59	NA
ARID1A	chr1:26,696,033-26,782,104	RNAPII	chr1	26619741	26622741	chr1	26694401	26697401	12	NA
ARID1A	chr1:26,696,033-26,782,104	RNAPII	chr1	26619741	26622741	chr1	26695715	26698715	28	NA
ARID1A	chr1:26,696,033-26,782,104	RNAPII	chr1	26619741	26622741	chr1	26696579	26699579	21	NA
ARID1A	chr1:26,696,033-26,782,104	RNAPII	chr1	26691664	26694664	chr1	26786533	26789533	12	PIGV
ARID1A	chr1:26,696,033-26,782,104	RNAPII	chr1	26696579	26699579	chr1	26786533	26789533	9	PIGV
ARID1A	chr1:26,696,033-26,782,104	RNAPII	chr1	26696579	26699579	chr1	26863555	26866555	5	SFN
ARID1B	chr6:156,777,374-157,210,779	RNAPII	chr6	155312947	155315947	chr6	156777871	156780871	3	TFB1M
ARID1B	chr6:156,777,374-157,210,779	RNAPII	chr6	156685863	156688863	chr6	156776384	156779384	13	NA
ARID1B	chr6:156,777,374-157,210,779	RNAPII	chr6	156685863	156688863	chr6	156777424	156780424	14	NA
ARID1B	chr6:156,777,374-157,210,779	RNAPII	chr6	156685863	156688863	chr6	156777871	156780871	22	NA
ARID1B	chr6:156,777,374-157,210,779	RNAPII	chr6	156718729	156721729	chr6	156776384	156779384	4	NA
ARID1B	chr6:156,777,374-157,210,779	RNAPII	chr6	156718729	156721729	chr6	156777424	156780424	3	NA
ARID1B	chr6:156,777,374-157,210,779	RNAPII	chr6	156718729	156721729	chr6	156777871	156780871	20	NA
ARID1B	chr6:156,777,374-157,210,779	RNAPII	chr6	156777871	156780871	chr6	157020603	157023603	5	NA
ARID2	chr12:45,729,665-45,908,040	CTCF	chr12	45181951	45184951	chr12	45727509	45730509	3	NA
ARID2	chr12:45,729,665-45,908,040	CTCF	chr12	45542498	45545498	chr12	45727509	45730509	5	NA
ARID2	chr12:45,729,665-45,908,040	CTCF	chr12	45727509	45730509	chr12	45744605	45747605	5	NA
ARID2	chr12:45,729,665-45,908,040	CTCF	chr12	45727509	45730509	chr12	45989257	45992257	3	SCAF11
ARID2	chr12:45,729,665-45,908,040	RNAPII	chr12	45214531	45217531	chr12	45726256	45729256	5	ANO6 PLEKHA8P1
ARID2	chr12:45,729,665-45,908,040	RNAPII	chr12	45214531	45217531	chr12	45727608	45730608	5	ANO6 PLEKHA8P1
ARID2	chr12:45,729,665-45,908,040	RNAPII	chr12	45214531	45217531	chr12	45728808	45731808	3	ANO6 PLEKHA8P1
ARID2	chr12:45,729,665-45,908,040	RNAPII	chr12	45214531	45217531	chr12	45728986	45731986	10	ANO6 PLEKHA8P1
ARID2	chr12:45,729,665-45,908,040	RNAPII	chr12	45726256	45729256	chr12	45990450	45993450	3	SCAF11
ARID2	chr12:45,729,665-45,908,040	RNAPII	chr12	45727608	45730608	chr12	45990450	45993450	5	SCAF11
ARID2	chr12:45,729,665-45,908,040	RNAPII	chr12	45728986	45731986	chr12	46382321	46385321	3	RP11-474P2.4 RP11-96H19.1
ASPM	chr1:197,084,128-197,146,694	RNAPII	chr1	197145187	197148187	chr1	197199903	197202903	8	ZBTB41
ATF7IP	chr12:14,365,632-14,502,935	CTCF	chr12	14236866	14239866	chr12	14363928	14366928	6	MRPS18CP4
ATF7IP	chr12:14,365,632-14,502,935	CTCF	chr12	14255227	14258227	chr12	14363928	14366928	4	GNAI2P1
ATF7IP	chr12:14,365,632-14,502,935	RNAPII	chr12	14364224	14367224	chr12	14769480	14772480	5	H2AFJ HIST4H4 RP11-174G6.5
ATM	chr11:108,222,484-108,369,102	CTCF	chr11	108221519	108224519	chr11	108653698	108656698	4	NA
ATM	chr11:108,222,484-108,369,102	RNAPII	chr11	108007764	108010764	chr11	108221573	108224573	3	CUL5
ATM	chr11:108,222,484-108,369,102	RNAPII	chr11	108120019	108123019	chr11	108221573	108224573	8	ACAT1 RP11-144G7.2
ATRX	chrX:77,504,878-77,786,269	RNAPII	chrX	77784677	77787677	chrX	77893896	77896896	5	MAGT1
ATRX	chrX:77,504,878-77,786,269	RNAPII	chrX	77784677	77787677	chrX	77898033	77901033	7	COX7B
BAZ2B	chr2:159,318,979-159,616,692	RNAPII	chr2	159614129	159617129	chr2	159710950	159713950	26	AC009506.1 BAZ2B
BCLAF1	chr6:136,256,863-136,289,851	RNAPII	chr6	135053364	135056364	chr6	136288430	136291430	3	CTA-212D2.2
BCLAF1	chr6:136,256,863-136,289,851	RNAPII	chr6	135496962	135499962	chr6	136288430	136291430	7	AHI1 LINC00271
BCLAF1	chr6:136,256,863-136,289,851	RNAPII	chr6	136249049	136252049	chr6	136288430	136291430	14	MTFR2
BCLAF1	chr6:136,256,863-136,289,851	RNAPII	chr6	136288430	136291430	chr6	136548877	136551877	3	MAP7 RP3-325F22.5
BRAF	chr7:140,719,327-140,924,764	CTCF	chr7	140809752	140812752	chr7	140922792	140925792	3	NA
BRAF	chr7:140,719,327-140,924,764	CTCF	chr7	32163331	32166331	chr7	140922792	140925792	3	NA
BRAF	chr7:140,719,327-140,924,764	RNAPII	chr7	140695397	140698397	chr7	140923348	140926348	4	NDUFB2-AS1
BRAF	chr7:140,719,327-140,924,764	RNAPII	chr7	140923348	140926348	chr7	141013527	141016527	8	MRPS33
BRCA1	chr17:43,044,295-43,170,245	CTCF	chr17	43170856	43173856	chr17	43308468	43311468	3	NA
BRCA1	chr17:43,044,295-43,170,245	RNAPII	chr17	42996976	42999976	chr17	43169753	43172753	5	RPL27
BRCA1	chr17:43,044,295-43,170,245	RNAPII	chr17	43002230	43005230	chr17	43169753	43172753	3	IFI35
BRCA1	chr17:43,044,295-43,170,245	RNAPII	chr17	43020850	43023850	chr17	43169753	43172753	5	RND2 VAT1
BRCA1	chr17:43,044,295-43,170,245	RNAPII	chr17	43124153	43127153	chr17	43169492	43172492	3	NBR2
BRCA1	chr17:43,044,295-43,170,245	RNAPII	chr17	43124153	43127153	chr17	43169753	43172753	56	NBR2
BRCA1	chr17:43,044,295-43,170,245	RNAPII	chr17	43169753	43172753	chr17	43210300	43213300	16	TMEM106A
BRCA1	chr17:43,044,295-43,170,245	RNAPII	chr17	43169753	43172753	chr17	64505439	64508439	3	CEP95 DDX5
BRD3	chr9:134,030,305-134,068,535	RNAPII	chr9	134024006	134027006	chr9	134066464	134069464	7	LINC00094
BRD3	chr9:134,030,305-134,068,535	RNAPII	chr9	134066464	134069464	chr9	134134600	134137600	5	LL09NC01-251B2.3 WDR5
BRD3	chr9:134,030,305-134,068,535	RNAPII	chr9	134066464	134069464	chr9	134163752	134166752	4	RNU6ATAC
CACNA2D1	chr7:81,946,444-82,443,798	CTCF	chr7	82233160	82236160	chr7	82442860	82445860	4	NA
CACNA2D1	chr7:81,946,444-82,443,798	CTCF	chr7	82442860	82445860	chr7	82480204	82483204	6	NA
CACNA2D1	chr7:81,946,444-82,443,798	CTCF	chr7	82442860	82445860	chr7	82570917	82573917	9	NA
CBL	chr11:119,206,276-119,308,149	CTCF	chr11	119204448	119207448	chr11	119283275	119286275	7	NA
CBL	chr11:119,206,276-119,308,149	CTCF	chr11	119204448	119207448	chr11	119322250	119325250	3	ACA64 MCAM
CBL	chr11:119,206,276-119,308,149	CTCF	chr11	119204448	119207448	chr11	119338590	119341590	3	C1QTNF5 RP11-334E6.10
CBL	chr11:119,206,276-119,308,149	CTCF	chr11	119204448	119207448	chr11	119372828	119375828	3	RP11-334E6.3
CBL	chr11:119,206,276-119,308,149	RNAPII	chr11	119093784	119096784	chr11	119204853	119207853	3	AP003391.1 H2AFX
CBL	chr11:119,206,276-119,308,149	RNAPII	chr11	119120142	119123142	chr11	119204853	119207853	3	HINFP
CBL	chr11:119,206,276-119,308,149	RNAPII	chr11	119167368	119170368	chr11	119204853	119207853	4	NLRX1
CCKBR	chr11:6,259,736-6,272,127	EZH2	chr11	6237319	6237819	chr11	6259625	6260153	4	NA
CD1B	chr1:158,327,951-158,331,531	CTCF	chr1	158202506	158205506	chr1	158328497	158331497	5	RP11-404O13.5
CDC25C	chr5:138,285,265-138,338,355	RNAPII	chr5	138177690	138180690	chr5	138336844	138339844	6	BRD8 KIF20A
CDC25C	chr5:138,285,265-138,338,355	RNAPII	chr5	138211790	138214790	chr5	138336844	138339844	9	CDC23
CDC25C	chr5:138,285,265-138,338,355	RNAPII	chr5	138336844	138339844	chr5	138351286	138354286	26	KDM3B RP11-256P1.1
CDC25C	chr5:138,285,265-138,338,355	RNAPII	chr5	138336844	138339844	chr5	138464020	138467020	4	EGR1
CMTR2	chr16:71,281,389-71,289,715	RNAPII	chr16	71287854	71290854	chr16	71357265	71360265	3	CALB2
COL11A1	chr1:102,876,467-103,108,496	CTCF	chr1	103105017	103108017	chr1	103459870	103462870	7	NA
COL11A1	chr1:102,876,467-103,108,496	CTCF	chr1	103105017	103108017	chr1	103513616	103516616	3	NA
COL12A1	chr6:75,084,326-75,206,051	CTCF	chr6	73674161	73677161	chr6	75207621	75210621	3	NA
COL12A1	chr6:75,084,326-75,206,051	CTCF	chr6	73737805	73740805	chr6	75207621	75210621	4	NA
COL12A1	chr6:75,084,326-75,206,051	CTCF	chr6	73853688	73856688	chr6	75207621	75210621	7	NA
COL12A1	chr6:75,084,326-75,206,051	CTCF	chr6	73968675	73971675	chr6	75207621	75210621	3	RP11-374N7.2
COL12A1	chr6:75,084,326-75,206,051	CTCF	chr6	74342511	74345511	chr6	75202923	75205923	3	NA
COL12A1	chr6:75,084,326-75,206,051	CTCF	chr6	74342511	74345511	chr6	75207621	75210621	4	NA
COL12A1	chr6:75,084,326-75,206,051	CTCF	chr6	74408136	74411136	chr6	75202923	75205923	7	NA
COL12A1	chr6:75,084,326-75,206,051	CTCF	chr6	74408136	74411136	chr6	75207621	75210621	6	NA
COL12A1	chr6:75,084,326-75,206,051	CTCF	chr6	74573509	74576509	chr6	75202923	75205923	3	NA
COL12A1	chr6:75,084,326-75,206,051	RNAPII	chr6	75204510	75207510	chr6	75242313	75245313	5	NA
COL22A1	chr8:138,588,235-138,914,006	CTCF	chr8	138726077	138729077	chr8	138913076	138916076	3	NA
COL22A1	chr8:138,588,235-138,914,006	CTCF	chr8	138766307	138769307	chr8	138913076	138916076	17	NA
COL22A1	chr8:138,588,235-138,914,006	CTCF	chr8	138913076	138916076	chr8	138934853	138937853	3	NA
CREBBP	chr16:3,725,054-3,880,726	CTCF	chr16	3689118	3692118	chr16	3878616	3881616	12	NA
CREBBP	chr16:3,725,054-3,880,726	CTCF	chr16	3779244	3782244	chr16	3878616	3881616	5	NA
CTIF	chr18:48,539,046-48,863,217	EZH2	chr18	37426302	37426802	chr18	48540345	48540875	3	NA
CTNNA3	chr10:65,912,518-67,696,169	CTCF	chr10	63165499	63168499	chr10	67696329	67699329	4	NA
CTNNA3	chr10:65,912,518-67,696,169	CTCF	chr10	67665144	67668144	chr10	67696329	67699329	6	NA
CTNNA3	chr10:65,912,518-67,696,169	CTCF	chr10	67696329	67699329	chr10	67778599	67781599	36	NA
CTNNA3	chr10:65,912,518-67,696,169	CTCF	chr10	67696329	67699329	chr10	68207137	68210137	3	NA
CUL3	chr2:224,470,150-224,585,397	RNAPII	chr2	224484133	224487133	chr2	224584378	224587378	4	NA
DNAH3	chr16:20,933,111-21,159,441	CTCF	chr16	20848561	20851561	chr16	21155417	21158417	9	NA
DNAH3	chr16:20,933,111-21,159,441	CTCF	chr16	21155417	21158417	chr16	21187355	21190355	10	NA
DNAH3	chr16:20,933,111-21,159,441	CTCF	chr16	21155417	21158417	chr16	21276851	21279851	4	NA
DNAH3	chr16:20,933,111-21,159,441	CTCF	chr16	21155417	21158417	chr16	21282568	21285568	3	NA
DNAH3	chr16:20,933,111-21,159,441	CTCF	chr16	21155417	21158417	chr16	21299228	21302228	22	CRYM CRYM-AS1
DNAH3	chr16:20,933,111-21,159,441	CTCF	chr16	21155417	21158417	chr16	22319914	22322914	4	NA
DNAH3	chr16:20,933,111-21,159,441	RNAPII	chr16	21157129	21160129	chr16	21276778	21279778	4	NA
DNAH3	chr16:20,933,111-21,159,441	RNAPII	chr16	21157129	21160129	chr16	21282468	21285468	3	NA
DNAH3	chr16:20,933,111-21,159,441	RNAPII	chr16	21157129	21160129	chr16	21300145	21303145	32	CRYM CRYM-AS1
DNER	chr2:229,357,629-229,714,558	CTCF	chr2	229430049	229433049	chr2	229714591	229717591	4	NA
DNER	chr2:229,357,629-229,714,558	CTCF	chr2	229585784	229588784	chr2	229714591	229717591	5	NA
DOT1L	chr19:2,164,149-2,232,578	RNAPII	chr19	2150527	2153527	chr19	2162570	2165570	5	NA
DOT1L	chr19:2,164,149-2,232,578	RNAPII	chr19	2163915	2166915	chr19	2235280	2238280	3	MIR1227 MIR6789 PLEKHJ1 SF3A2
DOT1L	chr19:2,164,149-2,232,578	RNAPII	chr19	2163915	2166915	chr19	2268844	2271844	10	JSRP1 LLfos-48D6.2 OAZ1
EGFR	chr7:55,019,021-55,256,620	RNAPII	chr7	54931849	54934849	chr7	55017590	55020590	3	RP4-791C19.1
EGFR	chr7:55,019,021-55,256,620	RNAPII	chr7	55017590	55020590	chr7	55055403	55058403	6	NA
EGFR	chr7:55,019,021-55,256,620	RNAPII	chr7	55017590	55020590	chr7	55072579	55075579	4	NA
EGFR	chr7:55,019,021-55,256,620	RNAPII	chr7	55017590	55020590	chr7	55132289	55135289	5	NA
EP300	chr22:41,091,786-41,180,079	RNAPII	chr22	40949903	40952903	chr22	41090962	41093962	58	RBX1
EP300	chr22:41,091,786-41,180,079	RNAPII	chr22	41021185	41024185	chr22	41090962	41093962	23	NA
EP300	chr22:41,091,786-41,180,079	RNAPII	chr22	41090962	41093962	chr22	41446857	41449857	6	TOB2
EPHA3	chr3:89,107,524-89,482,134	EZH2	chr3	89107721	89108273	chr3	93469938	93470559	3	NA
EPRS	chr1:219,968,601-220,046,658	RNAPII	chr1	220044957	220047957	chr1	220088241	220091241	10	BPNT1
EPRS	chr1:219,968,601-220,046,658	RNAPII	chr1	220044957	220047957	chr1	220092695	220095695	14	IARS2
ERBB2	chr17:39,687,914-39,730,426	RNAPII	chr17	39635655	39638655	chr17	39686480	39689480	5	STARD3
ERBB2	chr17:39,687,914-39,730,426	RNAPII	chr17	39662419	39665419	chr17	39686480	39689480	3	TCAP
ERBB2	chr17:39,687,914-39,730,426	RNAPII	chr17	39667043	39670043	chr17	39686480	39689480	3	PNMT
ERBB2	chr17:39,687,914-39,730,426	RNAPII	chr17	39686480	39689480	chr17	39698493	39701493	12	PGAP3
ERBB2	chr17:39,687,914-39,730,426	RNAPII	chr17	39686480	39689480	chr17	39728897	39731897	10	MIEN1
ERBB2	chr17:39,687,914-39,730,426	RNAPII	chr17	39686480	39689480	chr17	39752828	39755828	5	NA
ERBB4	chr2:211,375,717-212,538,841	EZH2	chr2	202182998	202183498	chr2	212538711	212539236	3	NA
ERBB4	chr2:211,375,717-212,538,841	EZH2	chr2	212528506	212529071	chr2	212537263	212537982	4	NA
FANCM	chr14:45,135,940-45,200,890	CTCF	chr14	44912337	44915337	chr14	45133207	45136207	4	RP11-857B24.5
FANCM	chr14:45,135,940-45,200,890	CTCF	chr14	45133207	45136207	chr14	45251797	45254797	4	MIS18BP1
FANCM	chr14:45,135,940-45,200,890	RNAPII	chr14	34981515	34984515	chr14	45134499	45137499	3	SRP54 SRP54-AS1
FANCM	chr14:45,135,940-45,200,890	RNAPII	chr14	44896209	44899209	chr14	45134499	45137499	9	C14orf28 RP11-857B24.1
FANCM	chr14:45,135,940-45,200,890	RNAPII	chr14	44960753	44963753	chr14	45132830	45135830	4	FAM179B
FANCM	chr14:45,135,940-45,200,890	RNAPII	chr14	44960753	44963753	chr14	45134499	45137499	15	FAM179B
FANCM	chr14:45,135,940-45,200,890	RNAPII	chr14	45082642	45085642	chr14	45134499	45137499	10	CTD-3028N15.1 PRPF39
FANCM	chr14:45,135,940-45,200,890	RNAPII	chr14	45134499	45137499	chr14	45251843	45254843	11	MIS18BP1
FANCM	chr14:45,135,940-45,200,890	RNAPII	chr14	45134499	45137499	chr14	49584793	49587793	3	AL139099.2 AL139099.3 RN7SL1
FAT1	chr4:186,587,783-186,726,722	CTCF	chr4	186295714	186298714	chr4	186724538	186727538	3	NA
FAT1	chr4:186,587,783-186,726,722	CTCF	chr4	186724538	186727538	chr4	186945362	186948362	7	NA
FAT1	chr4:186,587,783-186,726,722	CTCF	chr4	186726837	186729837	chr4	186945362	186948362	8	NA
FAT4	chr4:125,316,399-125,492,932	CTCF	chr4	125312122	125315122	chr4	125740546	125743546	9	NA
FAT4	chr4:125,316,399-125,492,932	CTCF	chr4	125312122	125315122	chr4	125749792	125752792	13	NA
FAT4	chr4:125,316,399-125,492,932	CTCF	chr4	125312122	125315122	chr4	126602974	126605974	4	NA
FAT4	chr4:125,316,399-125,492,932	CTCF	chr4	125312122	125315122	chr4	127477725	127480725	3	NA
FAT4	chr4:125,316,399-125,492,932	CTCF	chr4	125312122	125315122	chr4	155808487	155811487	3	NA
FAT4	chr4:125,316,399-125,492,932	CTCF	chr4	125316267	125319267	chr4	125740546	125743546	4	NA
FAT4	chr4:125,316,399-125,492,932	CTCF	chr4	125316267	125319267	chr4	125749792	125752792	7	NA
FGFR3	chr4:1,793,307-1,808,872	RNAPII	chr4	1766016	1769016	chr4	1791842	1794842	6	NA
FGFR3	chr4:1,793,307-1,808,872	RNAPII	chr4	1791842	1794842	chr4	1808547	1811547	4	NA
FGFR4	chr5:177,086,886-177,098,144	RNAPII	chr5	177021178	177024178	chr5	177085503	177088503	3	UIMC1 ZNF346
FGFR4	chr5:177,086,886-177,098,144	RNAPII	chr5	177085503	177088503	chr5	177098129	177101129	4	NA
FGFR4	chr5:177,086,886-177,098,144	RNAPII	chr5	177085503	177088503	chr5	177132508	177135508	4	NSD1
FGFR4	chr5:177,086,886-177,098,144	RNAPII	chr5	177085503	177088503	chr5	177377996	177380996	3	SLC34A1
FOXE1	chr9:97,853,254-97,856,715	CTCF	chr9	97709303	97712303	chr9	97852577	97855577	10	NA
FOXE1	chr9:97,853,254-97,856,715	CTCF	chr9	97852577	97855577	chr9	97899691	97902691	5	FOXE1
FOXE1	chr9:97,853,254-97,856,715	RNAPII	chr9	97852644	97855644	chr9	97876033	97879033	14	FOXE1
GNAS	chr20:58,839,718-58,911,192	CTCF	chr20	58235748	58238748	chr20	58838091	58841091	7	NA
GNAS	chr20:58,839,718-58,911,192	CTCF	chr20	58649726	58652726	chr20	58838091	58841091	5	STX16 STX16-NPEPL1
GOPC	chr6:117,560,269-117,602,542	CTCF	chr6	117344850	117347850	chr6	117603907	117606907	16	NA
GOPC	chr6:117,560,269-117,602,542	CTCF	chr6	117351153	117354153	chr6	117603907	117606907	6	NA
GOPC	chr6:117,560,269-117,602,542	CTCF	chr6	117448545	117451545	chr6	117603907	117606907	10	RP1-92C8.3
GOPC	chr6:117,560,269-117,602,542	CTCF	chr6	117477107	117480107	chr6	117603907	117606907	3	NA
GOPC	chr6:117,560,269-117,602,542	CTCF	chr6	117603907	117606907	chr6	117673844	117676844	3	GOPC
GOPC	chr6:117,560,269-117,602,542	RNAPII	chr6	117481887	117484887	chr6	117601045	117604045	6	NA
GOPC	chr6:117,560,269-117,602,542	RNAPII	chr6	117601045	117604045	chr6	117674014	117677014	4	NUS1
GRM8	chr7:126,438,598-127,253,294	CTCF	chr7	126801765	126804765	chr7	127252586	127255586	3	NA
GRM8	chr7:126,438,598-127,253,294	CTCF	chr7	127106207	127109207	chr7	127252586	127255586	5	NA
HEPACAM2	chr7:93,188,586-93,226,524	CTCF	chr7	93091432	93094432	chr7	93226920	93229920	15	NA
HLA-A	chr6:29,941,260-29,945,884	RNAPII	chr6	29941067	29944067	chr6	29963538	29966538	12	NA
HRAS	chr11:532,242-537,287	RNAPII	chr11	505480	508480	chr11	534140	537140	3	RNH1
HRAS	chr11:532,242-537,287	RNAPII	chr11	517511	520511	chr11	534140	537140	3	NA
HRAS	chr11:532,242-537,287	RNAPII	chr11	534140	537140	chr11	559543	562543	4	LMNTD2 RASSF7 RP11-496I9.1
INHBA	chr7:41,685,114-41,703,108	CTCF	chr7	40328254	40331254	chr7	41703793	41706793	8	NA
ITK	chr5:157,142,933-157,255,191	RNAPII	chr5	157057816	157060816	chr5	157141282	157144282	13	HAVCR1
ITK	chr5:157,142,933-157,255,191	RNAPII	chr5	157141282	157144282	chr5	179697570	179700570	3	NA
JAK2	chr9:4,985,033-5,128,183	CTCF	chr9	4660742	4663742	chr9	4986590	4989590	3	PLPP6
JAK2	chr9:4,985,033-5,128,183	CTCF	chr9	4748721	4751721	chr9	4986590	4989590	3	NA
JAK2	chr9:4,985,033-5,128,183	CTCF	chr9	4758025	4761025	chr9	4983762	4986762	3	NA
JAK2	chr9:4,985,033-5,128,183	CTCF	chr9	4758025	4761025	chr9	4986590	4989590	11	NA
JAK2	chr9:4,985,033-5,128,183	CTCF	chr9	4761231	4764231	chr9	4983762	4986762	3	NA
JAK2	chr9:4,985,033-5,128,183	CTCF	chr9	4761231	4764231	chr9	4986590	4989590	19	NA
JAK2	chr9:4,985,033-5,128,183	CTCF	chr9	4922898	4925898	chr9	4986590	4989590	5	NA
JAK2	chr9:4,985,033-5,128,183	RNAPII	chr9	4660896	4663896	chr9	4983498	4986498	8	PLPP6
JAK2	chr9:4,985,033-5,128,183	RNAPII	chr9	4678066	4681066	chr9	4983498	4986498	5	CDC37L1 CDC37L1-AS1
JAK2	chr9:4,985,033-5,128,183	RNAPII	chr9	4739739	4742739	chr9	4983498	4986498	8	AK3
JAK2	chr9:4,985,033-5,128,183	RNAPII	chr9	4791495	4794495	chr9	4983498	4986498	19	RCL1
JAK2	chr9:4,985,033-5,128,183	RNAPII	chr9	4983498	4986498	chr9	5436350	5439350	4	PLGRKT
JAK2	chr9:4,985,033-5,128,183	RNAPII	chr9	4983498	4986498	chr9	5449083	5452083	3	CD274
JAK2	chr9:4,985,033-5,128,183	RNAPII	chr9	4983498	4986498	chr9	5627413	5630413	4	RIC1
KARS	chr16:75,627,474-75,648,643	RNAPII	chr16	75432673	75435673	chr16	75647111	75650111	3	CFDP1 RP11-77K12.9
KARS	chr16:75,627,474-75,648,643	RNAPII	chr16	75463030	75466030	chr16	75647111	75650111	5	RP11-77K12.1 TMEM170A
KARS	chr16:75,627,474-75,648,643	RNAPII	chr16	75554909	75557909	chr16	75647111	75650111	4	RP11-490B18.5 TMEM231
KARS	chr16:75,627,474-75,648,643	RNAPII	chr16	75621776	75624776	chr16	75647111	75650111	18	ADAT1
KARS	chr16:75,627,474-75,648,643	RNAPII	chr16	75647111	75650111	chr16	77189512	77192512	3	MON1B
KDM6A	chrX:44,873,177-45,112,602	RNAPII	chrX	44541543	44544543	chrX	44872171	44875171	3	FUNDC1
KDM6A	chrX:44,873,177-45,112,602	RNAPII	chrX	44872171	44875171	chrX	45769731	45772731	3	MIR222HG
KEAP1	chr19:10,486,120-10,503,741	RNAPII	chr19	10379362	10382362	chr19	10501274	10504274	3	TYK2
KEAP1	chr19:10,486,120-10,503,741	RNAPII	chr19	10490664	10493664	chr19	10501274	10504274	4	CTC-429L19.3
KEAP1	chr19:10,486,120-10,503,741	RNAPII	chr19	10501274	10504274	chr19	10515926	10518926	8	S1PR5
KEAP1	chr19:10,486,120-10,503,741	RNAPII	chr19	10501274	10504274	chr19	10652957	10655957	3	ILF3 ILF3-AS1
KHSRP	chr19:6,413,348-6,424,794	RNAPII	chr19	6360130	6363130	chr19	6424068	6427068	3	CLPP CTB-180A7.3
KHSRP	chr19:6,413,348-6,424,794	RNAPII	chr19	6424068	6427068	chr19	6458273	6461273	5	KHSRP
KIAA1211	chr4:56,049,073-56,328,625	H3K27me3	chr4	54895722	54896264	chr4	56050788	56051288	3	NA
KIAA1211	chr4:56,049,073-56,328,625	RNAPII	chr4	55947540	55950540	chr4	56047643	56050643	5	CEP135
KIF21A	chr12:39,293,228-39,443,390	CTCF	chr12	39316908	39319908	chr12	39441806	39444806	3	NA
KIF21A	chr12:39,293,228-39,443,390	CTCF	chr12	39364034	39367034	chr12	39441806	39444806	5	NA
KIF21A	chr12:39,293,228-39,443,390	RNAPII	chr12	39441755	39444755	chr12	46371244	46374244	3	RP11-474P2.2 SLC38A2
KIF27	chr9:83,836,698-83,921,465	CTCF	chr9	83919288	83922288	chr9	83936566	83939566	3	NA
KIF27	chr9:83,836,698-83,921,465	CTCF	chr9	83919288	83922288	chr9	84259826	84262826	7	NA
KIF27	chr9:83,836,698-83,921,465	CTCF	chr9	83919288	83922288	chr9	84313957	84316957	5	NA
KIF27	chr9:83,836,698-83,921,465	RNAPII	chr9	83621724	83624724	chr9	83919965	83922965	7	IDNK
KIF27	chr9:83,836,698-83,921,465	RNAPII	chr9	83706383	83709383	chr9	83919965	83922965	4	RP11-522I20.3 UBQLN1
KIF27	chr9:83,836,698-83,921,465	RNAPII	chr9	83919965	83922965	chr9	83955312	83958312	12	C9orf64
KIF27	chr9:83,836,698-83,921,465	RNAPII	chr9	83919965	83922965	chr9	83978755	83981755	7	HNRNPK RMI1
KLHL5	chr4:39,045,039-39,126,857	RNAPII	chr4	37685366	37688366	chr4	39043521	39046521	3	RELL1
KLHL5	chr4:39,045,039-39,126,857	RNAPII	chr4	38856358	38859358	chr4	39043521	39046521	3	AC108044.1 TLR1 TLR6
KMT2C	chr7:152,134,922-152,436,005	RNAPII	chr7	152435395	152438395	chr7	152462907	152465907	17	LINC01003
KMT2D	chr12:49,018,975-49,059,774	RNAPII	chr12	49017255	49020255	chr12	49059164	49062164	14	PRKAG1
KMT2D	chr12:49,018,975-49,059,774	RNAPII	chr12	49059164	49062164	chr12	49068446	49071446	13	RHEBL1
KMT2D	chr12:49,018,975-49,059,774	RNAPII	chr12	49059164	49062164	chr12	49109227	49112227	3	LMBR1L
KMT2D	chr12:49,018,975-49,059,774	RNAPII	chr12	49059164	49062164	chr12	49129695	49132695	15	RP11-386G11.10 TUBA1B Y_RNA
KMT2D	chr12:49,018,975-49,059,774	RNAPII	chr12	49059164	49062164	chr12	49233878	49236878	4	NA
KMT2D	chr12:49,018,975-49,059,774	RNAPII	chr12	49059164	49062164	chr12	49265132	49268132	5	RP11-977B10.2
KRAS	chr12:25,204,789-25,250,936	RNAPII	chr12	25193819	25196819	chr12	25249818	25252818	8	CASC1 LYRM5
KRAS	chr12:25,204,789-25,250,936	RNAPII	chr12	25249818	25252818	chr12	25384761	25387761	46	RP11-707G18.1
LYRM9	chr17:27,878,314-27,894,752	CTCF	chr17	27758711	27761711	chr17	27891947	27894947	4	NA
LYRM9	chr17:27,878,314-27,894,752	CTCF	chr17	27804129	27807129	chr17	27891947	27894947	5	NA
LYRM9	chr17:27,878,314-27,894,752	RNAPII	chr17	27891771	27894771	chr17	28040278	28043278	4	NLK
LYRM9	chr17:27,878,314-27,894,752	RNAPII	chr17	27891771	27894771	chr17	28317697	28320697	3	KRT18P55 TMEM97
LYRM9	chr17:27,878,314-27,894,752	RNAPII	chr17	27891771	27894771	chr17	28334309	28337309	4	IFT20 TNFAIP1
MAP2K1	chr15:66,386,817-66,492,312	CTCF	chr15	66386430	66389430	chr15	66497530	66500530	19	MIR4512 SNAPC5 SNORD18B SNORD18C snoU18
MAP2K1	chr15:66,386,817-66,492,312	H3K27me3	chr15	33247520	33248020	chr15	66387088	66387644	3	TMCO5B
MAP2K1	chr15:66,386,817-66,492,312	RNAPII	chr15	65869510	65872510	chr15	66385474	66388474	5	NA
MAP2K1	chr15:66,386,817-66,492,312	RNAPII	chr15	66292240	66295240	chr15	66385474	66388474	9	DIS3L RP11-653J6.1
MAP2K1	chr15:66,386,817-66,492,312	RNAPII	chr15	66355155	66358155	chr15	66385474	66388474	25	NA
MAP2K1	chr15:66,386,817-66,492,312	RNAPII	chr15	66385474	66388474	chr15	66497143	66500143	20	MIR4512 SNAPC5 SNORD18B SNORD18C snoU18
MAP2K1	chr15:66,386,817-66,492,312	RNAPII	chr15	66385474	66388474	chr15	66499129	66502129	5	SNAPC5 SNORD16 SNORD18A SNORD18B SNORD18C snoU18
MAP2K1	chr15:66,386,817-66,492,312	RNAPII	chr15	66385474	66388474	chr15	66503848	66506848	20	SNORD16 SNORD18A SNORD18B snoU18 ZWILCH
MET	chr7:116,672,390-116,798,386	CTCF	chr7	116590453	116593453	chr7	116670440	116673440	14	NA
MET	chr7:116,672,390-116,798,386	CTCF	chr7	116670440	116673440	chr7	116785436	116788436	3	NA
MET	chr7:116,672,390-116,798,386	CTCF	chr7	116670440	116673440	chr7	116801539	116804539	19	NA
MET	chr7:116,672,390-116,798,386	CTCF	chr7	116670440	116673440	chr7	116808359	116811359	20	CAPZA2
MET	chr7:116,672,390-116,798,386	RNAPII	chr7	116524885	116527885	chr7	116670771	116673771	3	CAV1
MET	chr7:116,672,390-116,798,386	RNAPII	chr7	116670771	116673771	chr7	116715337	116718337	8	NA
MGA	chr15:41,621,224-41,773,081	RNAPII	chr15	41557769	41560769	chr15	41619898	41622898	6	TCEB1P2 TYRO3
MGA	chr15:41,621,224-41,773,081	RNAPII	chr15	41619898	41622898	chr15	41773024	41776024	3	MAPKBP1 RP11-107F6.3
MKI67	chr10:128,096,659-128,126,385	RNAPII	chr10	128125146	128128146	chr10	128148837	128151837	5	NA
MNAT1	chr14:60,734,742-60,969,953	RNAPII	chr14	60648059	60651059	chr14	60733289	60736289	3	NA
MNAT1	chr14:60,734,742-60,969,953	RNAPII	chr14	60655651	60658651	chr14	60733289	60736289	4	SIX1
MNAT1	chr14:60,734,742-60,969,953	RNAPII	chr14	60722775	60725775	chr14	60733289	60736289	13	SIX4
NF1	chr17:31,094,927-31,382,116	RNAPII	chr17	30904800	30907800	chr17	31093391	31096391	6	ADAP2 TEFM
NF1	chr17:31,094,927-31,382,116	RNAPII	chr17	30969646	30972646	chr17	31093391	31096391	7	RNF135 RP11-848P1.2
NFATC2	chr20:51,386,957-51,562,831	CTCF	chr20	51376862	51379862	chr20	51560899	51563899	3	AL079339.1
NFATC2	chr20:51,386,957-51,562,831	CTCF	chr20	51384633	51387633	chr20	51560899	51563899	5	NA
NFATC2	chr20:51,386,957-51,562,831	CTCF	chr20	51560899	51563899	chr20	51593681	51596681	4	NA
NFATC2	chr20:51,386,957-51,562,831	RNAPII	chr20	51455902	51458902	chr20	51561279	51564279	13	NA
NFE2L2	chr2:177,227,595-177,392,697	RNAPII	chr2	177262958	177265958	chr2	177391215	177394215	6	AC079305.10
NOTCH1	chr9:136,494,444-136,545,862	RNAPII	chr9	136483160	136486160	chr9	136545266	136548266	3	C9orf163 SEC16A
NRAS	chr1:114,704,469-114,716,894	RNAPII	chr1	114509676	114512676	chr1	114715283	114718283	3	TRIM33
NRAS	chr1:114,704,469-114,716,894	RNAPII	chr1	114715283	114718283	chr1	114756513	114759513	5	CSDE1
NRAS	chr1:114,704,469-114,716,894	RNAPII	chr1	114715283	114718283	chr1	114779181	114782181	3	SIKE1
NSD1	chr5:177,133,025-177,300,215	RNAPII	chr5	177085503	177088503	chr5	177132508	177135508	4	FGFR4
NSD1	chr5:177,133,025-177,300,215	RNAPII	chr5	177132508	177135508	chr5	177446394	177449394	4	PRR7 PRR7-AS1
NTRK1	chr1:156,815,640-156,881,850	CTCF	chr1	156725268	156728268	chr1	156812462	156815462	6	ISG20L2 RRNAD1
NTRK1	chr1:156,815,640-156,881,850	CTCF	chr1	156812462	156815462	chr1	156888791	156891791	4	PEAR1
NTRK3	chr15:87,859,751-88,256,768	CTCF	chr15	88243161	88246161	chr15	88256948	88259948	6	NA
NTRK3	chr15:87,859,751-88,256,768	CTCF	chr15	88256948	88259948	chr15	88273232	88276232	4	NA
NTRK3	chr15:87,859,751-88,256,768	CTCF	chr15	88256948	88259948	chr15	88329895	88332895	4	NA
NTRK3	chr15:87,859,751-88,256,768	CTCF	chr15	88256948	88259948	chr15	88445935	88448935	4	NA
NTRK3	chr15:87,859,751-88,256,768	CTCF	chr15	88256948	88259948	chr15	88448873	88451873	9	NA
NTRK3	chr15:87,859,751-88,256,768	CTCF	chr15	88256948	88259948	chr15	88453689	88456689	4	NA
NTRK3	chr15:87,859,751-88,256,768	EZH2	chr15	88257528	88258064	chr15	88810217	88810717	4	NA
PASK	chr2:241,106,099-241,150,264	RNAPII	chr2	195660870	195663870	chr2	241149019	241152019	3	NA
PASK	chr2:241,106,099-241,150,264	RNAPII	chr2	241100896	241103896	chr2	241149019	241152019	6	MTERF4
PASK	chr2:241,106,099-241,150,264	RNAPII	chr2	241149019	241152019	chr2	241216802	241219802	3	NA
PASK	chr2:241,106,099-241,150,264	RNAPII	chr2	241149019	241152019	chr2	241314082	241317082	3	HDLBP SEPT2
PDGFRA	chr4:54,229,097-54,298,247	CTCF	chr4	53907316	53910316	chr4	54226734	54229734	11	NA
PDGFRA	chr4:54,229,097-54,298,247	CTCF	chr4	53928707	53931707	chr4	54226734	54229734	3	RP11-89B16.2
PDGFRA	chr4:54,229,097-54,298,247	CTCF	chr4	54216480	54219480	chr4	54226734	54229734	3	RP11-601I15.1
PDIA4	chr7:149,003,062-149,028,641	RNAPII	chr7	148697260	148700260	chr7	149027502	149030502	3	CUL1 RP5-1136G13.2
PDIA4	chr7:149,003,062-149,028,641	RNAPII	chr7	148883037	148886037	chr7	149027502	149030502	4	EZH2
PDIA4	chr7:149,003,062-149,028,641	RNAPII	chr7	148939644	148942644	chr7	149027502	149030502	3	NA
PDIA4	chr7:149,003,062-149,028,641	RNAPII	chr7	148986122	148989122	chr7	149027502	149030502	6	GHET1 RNY1
PDIA4	chr7:149,003,062-149,028,641	RNAPII	chr7	149027502	149030502	chr7	149064259	149067259	23	NA
PDIA4	chr7:149,003,062-149,028,641	RNAPII	chr7	149027502	149030502	chr7	149089910	149092910	13	ZNF786
PDIA4	chr7:149,003,062-149,028,641	RNAPII	chr7	149027502	149030502	chr7	149125385	149128385	9	RN7SL521P ZNF398 ZNF425
PDIA4	chr7:149,003,062-149,028,641	RNAPII	chr7	149027502	149030502	chr7	149146625	149149625	4	NA
PIK3C2B	chr1:204,422,628-204,494,724	CTCF	chr1	204445057	204448057	chr1	204493213	204496213	28	NA
PIK3C2B	chr1:204,422,628-204,494,724	CTCF	chr1	204493213	204496213	chr1	204501853	204504853	4	NA
PIK3C2B	chr1:204,422,628-204,494,724	RNAPII	chr1	204376641	204379641	chr1	204493255	204496255	3	PLEKHA6 RP11-739N20.2
PIK3C2B	chr1:204,422,628-204,494,724	RNAPII	chr1	204410263	204413263	chr1	204493255	204496255	13	PPP1R15B
PIK3C2B	chr1:204,422,628-204,494,724	RNAPII	chr1	204416306	204419306	chr1	204493255	204496255	4	NA
PIK3C2B	chr1:204,422,628-204,494,724	RNAPII	chr1	204493255	204496255	chr1	204514939	204517939	7	PIK3C2B
PIK3CA	chr3:179,148,114-179,240,093	CTCF	chr3	179103766	179106766	chr3	179145829	179148829	3	NA
PIK3CA	chr3:179,148,114-179,240,093	CTCF	chr3	179145829	179148829	chr3	179271071	179274071	3	NA
PIK3CA	chr3:179,148,114-179,240,093	CTCF	chr3	179145829	179148829	chr3	179314682	179317682	17	NA
PIK3CA	chr3:179,148,114-179,240,093	CTCF	chr3	179145829	179148829	chr3	179321416	179324416	6	ZNF639
PIK3CA	chr3:179,148,114-179,240,093	RNAPII	chr3	179070395	179073395	chr3	179146908	179149908	5	ZMAT3
PIK3CA	chr3:179,148,114-179,240,093	RNAPII	chr3	179146908	179149908	chr3	179259898	179262898	5	LRRFIP1P1
PIK3CA	chr3:179,148,114-179,240,093	RNAPII	chr3	179146908	179149908	chr3	179321591	179324591	14	ZNF639
PLSCR4	chr3:146,192,339-146,251,179	RNAPII	chr3	146159693	146162693	chr3	146249340	146252340	3	PLOD2
PPP2R1A	chr19:52,190,039-52,229,533	RNAPII	chr19	52026844	52029844	chr19	52188896	52191896	3	ZNF614
PPP2R1A	chr19:52,190,039-52,229,533	RNAPII	chr19	52138386	52141386	chr19	52188896	52191896	4	CTC-471J1.9 RPL37P23 ZNF616
PPP2R1A	chr19:52,190,039-52,229,533	RNAPII	chr19	52188896	52191896	chr19	52204629	52207629	5	NA
PPP2R1A	chr19:52,190,039-52,229,533	RNAPII	chr19	52188896	52191896	chr19	52227538	52230538	3	CTD-2525I3.3
PPP2R1A	chr19:52,190,039-52,229,533	RNAPII	chr19	52188896	52191896	chr19	52268025	52271025	11	ZNF766
PPP2R1A	chr19:52,190,039-52,229,533	RNAPII	chr19	52188896	52191896	chr19	52295708	52298708	6	CTD-2525I3.5 ZNF480
PPP2R1A	chr19:52,190,039-52,229,533	RNAPII	chr19	52188896	52191896	chr19	53101886	53104886	3	ZNF160
PPP3CA	chr4:101,023,409-101,348,278	EZH2	chr4	101346589	101347165	chr4	102262623	102263123	5	NA
PPP3CA	chr4:101,023,409-101,348,278	RNAPII	chr4	101346505	101349505	chr4	101789421	101792421	5	NA
PPP3CA	chr4:101,023,409-101,348,278	RNAPII	chr4	101346505	101349505	chr4	102826268	102829268	3	RP11-10L12.4
PRKAB2	chr1:147,155,106-147,172,550	CTCF	chr1	147171207	147174207	chr1	147241610	147244610	46	CHD1L FMO5
PRKAB2	chr1:147,155,106-147,172,550	RNAPII	chr1	147083193	147086193	chr1	147171326	147174326	7	RP11-325P15.2
PRKAB2	chr1:147,155,106-147,172,550	RNAPII	chr1	147171326	147174326	chr1	147241282	147244282	37	CHD1L FMO5
PRKAB2	chr1:147,155,106-147,172,550	RNAPII	chr1	147171326	147174326	chr1	149635410	149638410	4	U1
PTEN	chr10:87,863,113-87,971,930	CTCF	chr10	87849458	87852458	chr10	87858809	87861809	3	NA
PTEN	chr10:87,863,113-87,971,930	CTCF	chr10	87858809	87861809	chr10	88116926	88119926	4	NA
PTEN	chr10:87,863,113-87,971,930	CTCF	chr10	87858809	87861809	chr10	88388133	88391133	16	NA
PTEN	chr10:87,863,113-87,971,930	CTCF	chr10	87858809	87861809	chr10	88551856	88554856	9	NA
PTEN	chr10:87,863,113-87,971,930	RNAPII	chr10	87816730	87819730	chr10	87861986	87864986	22	CFL1P1
PTPRU	chr1:29,236,516-29,326,813	CTCF	chr1	29234951	29237951	chr1	29340626	29343626	7	NA
PTPRU	chr1:29,236,516-29,326,813	CTCF	chr1	29234951	29237951	chr1	53484133	53487133	3	NA
PTPRU	chr1:29,236,516-29,326,813	RNAPII	chr1	29236079	29239079	chr1	29270542	29273542	4	NA
RAF1	chr3:12,583,601-12,664,226	RNAPII	chr3	12482999	12485999	chr3	12662625	12665625	4	TSEN2
RAF1	chr3:12,583,601-12,664,226	RNAPII	chr3	12555594	12558594	chr3	12662625	12665625	18	MKRN2
RAF1	chr3:12,583,601-12,664,226	RNAPII	chr3	12662625	12665625	chr3	12808738	12811738	3	NA
RAF1	chr3:12,583,601-12,664,226	RNAPII	chr3	12662625	12665625	chr3	12839979	12842979	3	AC034198.1 RPL32 SNORA7A
RASA1	chr5:87,267,888-87,391,931	RNAPII	chr5	87267274	87270274	chr5	87411344	87414344	11	CCNH
RASSF8	chr12:25,959,029-26,079,892	RNAPII	chr12	25384761	25387761	chr12	25957160	25960160	5	RP11-707G18.1
RASSF8	chr12:25,959,029-26,079,892	RNAPII	chr12	25957160	25960160	chr12	26112874	26115874	3	NA
RB1	chr13:48,303,751-48,481,986	RNAPII	chr13	48093568	48096568	chr13	48302227	48305227	3	MED4
RB1	chr13:48,303,751-48,481,986	RNAPII	chr13	48231650	48234650	chr13	48302227	48305227	5	ITM2B
RB1	chr13:48,303,751-48,481,986	RNAPII	chr13	48302227	48305227	chr13	75479452	75482452	3	TBC1D4
RBM10	chrX:47,144,869-47,186,813	RNAPII	chrX	47127891	47130891	chrX	47143850	47146850	11	RNU12-2P
RBM10	chrX:47,144,869-47,186,813	RNAPII	chrX	47143850	47146850	chrX	47192379	47195379	6	UBA1
RBM10	chrX:47,144,869-47,186,813	RNAPII	chrX	47143850	47146850	chrX	47232317	47235317	4	USP11
RELN	chr7:103,471,784-103,989,516	EZH2	chr7	103990208	103990758	chr7	104019562	104020062	3	NA
RELN	chr7:103,471,784-103,989,516	H3K27me3	chr7	103424876	103425376	chr7	103988373	103988896	3	NA
RGS7	chr1:240,775,514-241,357,230	EZH2	chr1	241061134	241061634	chr1	241357600	241358106	3	NA
RIMS2	chr8:103,500,748-104,256,094	EZH2	chr8	103500078	103500977	chr8	103510879	103511379	4	NA
RIT1	chr1:155,897,808-155,911,404	RNAPII	chr1	155744064	155747064	chr1	155909855	155912855	3	MSTO2P
RIT1	chr1:155,897,808-155,911,404	RNAPII	chr1	155855671	155858671	chr1	155909855	155912855	6	GON4L SYT11
RIT1	chr1:155,897,808-155,911,404	RNAPII	chr1	155909855	155912855	chr1	155932866	155935866	6	KIAA0907
RIT1	chr1:155,897,808-155,911,404	RNAPII	chr1	155909855	155912855	chr1	156053354	156056354	5	LAMTOR2 UBQLN4
RUNX1T1	chr8:91,954,967-92,103,286	EZH2	chr8	62950471	62950996	chr8	92102195	92102695	3	NA
SATB2	chr2:199,269,500-199,471,266	CTCF	chr2	199403916	199406916	chr2	199470126	199473126	3	NA
SATB2	chr2:199,269,500-199,471,266	CTCF	chr2	199470126	199473126	chr2	199484666	199487666	3	NA
SATB2	chr2:199,269,500-199,471,266	CTCF	chr2	199470126	199473126	chr2	199487473	199490473	5	NA
SATB2	chr2:199,269,500-199,471,266	CTCF	chr2	199470126	199473126	chr2	199738490	199741490	3	NA
SETD2	chr3:47,016,429-47,163,967	RNAPII	chr3	47162670	47165670	chr3	47281404	47284404	4	KIF9 KLHL18
SETD2	chr3:47,016,429-47,163,967	RNAPII	chr3	47162670	47165670	chr3	47379511	47382511	4	PTPN23 RP11-708J19.1
SETD2	chr3:47,016,429-47,163,967	RNAPII	chr3	47162670	47165670	chr3	47801456	47804456	3	DHX30
SLC7A13	chr8:86,214,052-86,321,146	EZH2	chr8	86322182	86322708	chr8	125533241	125533741	4	NA
SLURP1	chr8:142,740,944-142,742,411	CTCF	chr8	142633331	142636331	chr8	142738079	142741079	5	NA
SLURP1	chr8:142,740,944-142,742,411	CTCF	chr8	142668228	142671228	chr8	142738079	142741079	13	PSCA
SLURP1	chr8:142,740,944-142,742,411	CTCF	chr8	142725573	142728573	chr8	142738079	142741079	17	CTD-2292P10.2 CTD-2292P10.4 THEM6
SLURP1	chr8:142,740,944-142,742,411	CTCF	chr8	142738079	142741079	chr8	142781163	142784163	6	RP11-706C16.8
SLURP1	chr8:142,740,944-142,742,411	CTCF	chr8	142738079	142741079	chr8	142814966	142817966	4	NA
SLURP1	chr8:142,740,944-142,742,411	CTCF	chr8	142738079	142741079	chr8	142822914	142825914	3	NA
SLURP1	chr8:142,740,944-142,742,411	RNAPII	chr8	142668499	142671499	chr8	142737867	142740867	6	PSCA
SLURP1	chr8:142,740,944-142,742,411	RNAPII	chr8	142716662	142719662	chr8	142737867	142740867	3	NA
SLURP1	chr8:142,740,944-142,742,411	RNAPII	chr8	142725797	142728797	chr8	142737867	142740867	27	CTD-2292P10.2 CTD-2292P10.4 THEM6
SLURP1	chr8:142,740,944-142,742,411	RNAPII	chr8	142737867	142740867	chr8	142814884	142817884	3	NA
SMAD4	chr18:51,028,394-51,085,045	RNAPII	chr18	35342932	35345932	chr18	51028842	51031842	4	ZNF24
SMAD4	chr18:51,028,394-51,085,045	RNAPII	chr18	50877535	50880535	chr18	51028842	51031842	7	ME2
SMAD4	chr18:51,028,394-51,085,045	RNAPII	chr18	50966529	50969529	chr18	51028842	51031842	8	ELAC1 RP11-729L2.2
SMARCA4	chr19:10,961,001-11,065,395	RNAPII	chr19	10959335	10962335	chr19	11089105	11092105	3	LDLR
STIM1	chr11:3,854,527-4,093,210	CTCF	chr11	3840236	3843236	chr11	3853557	3856557	8	RHOG
STIM1	chr11:3,854,527-4,093,210	CTCF	chr11	3853557	3856557	chr11	3957721	3960721	4	RP11-438N5.4
STIM1	chr11:3,854,527-4,093,210	CTCF	chr11	3853557	3856557	chr11	4071376	4074376	12	NA
STIM1	chr11:3,854,527-4,093,210	CTCF	chr11	3853557	3856557	chr11	4186238	4189238	3	RP11-23F23.2
STIM1	chr11:3,854,527-4,093,210	RNAPII	chr11	3796518	3799518	chr11	3854188	3857188	4	NUP98 PGAP2
STIM1	chr11:3,854,527-4,093,210	RNAPII	chr11	3839786	3842786	chr11	3854188	3857188	11	RHOG
STK11	chr19:1,177,558-1,228,435	RNAPII	chr19	1103664	1106664	chr19	1172705	1175705	3	GPX4
STK11	chr19:1,177,558-1,228,435	RNAPII	chr19	1103664	1106664	chr19	1179294	1182294	3	GPX4
TDG	chr12:103,965,804-103,988,874	EZH2	chr12	27233974	27234474	chr12	103964108	103964644	3	NA
TDG	chr12:103,965,804-103,988,874	RNAPII	chr12	103840438	103843438	chr12	103964430	103967430	3	NT5DC3 RP11-650K20.3
TDG	chr12:103,965,804-103,988,874	RNAPII	chr12	103928972	103931972	chr12	103964430	103967430	10	HSP90B1 MIR3652 TTC41P
TDG	chr12:103,965,804-103,988,874	RNAPII	chr12	103955665	103958665	chr12	103964430	103967430	120	NA
TDG	chr12:103,965,804-103,988,874	RNAPII	chr12	103964430	103967430	chr12	104063002	104066002	10	GLT8D2 HCFC2
TDG	chr12:103,965,804-103,988,874	RNAPII	chr12	103964430	103967430	chr12	104136927	104139927	10	NFYB
TP53	chr17:7,661,779-7,687,550	CTCF	chr17	7435631	7438631	chr17	7686703	7689703	3	FGF11 RP11-104H15.10 RP11-104H15.9 TMEM102
TP53	chr17:7,661,779-7,687,550	CTCF	chr17	7559648	7562648	chr17	7686703	7689703	3	RP11-186B7.7 SENP3 SENP3-EIF4A1 TNFSF13
TP53	chr17:7,661,779-7,687,550	CTCF	chr17	7585395	7588395	chr17	7686703	7689703	3	AC113189.5 MPDU1 SOX15
TP53	chr17:7,661,779-7,687,550	CTCF	chr17	7587984	7590984	chr17	7686703	7689703	3	SOX15
TP53	chr17:7,661,779-7,687,550	CTCF	chr17	7613512	7616512	chr17	7686703	7689703	5	FXR2 SHBG
TP53	chr17:7,661,779-7,687,550	CTCF	chr17	7631143	7634143	chr17	7686703	7689703	7	NA
TP53	chr17:7,661,779-7,687,550	CTCF	chr17	7633036	7636036	chr17	7686703	7689703	15	NA
TP53	chr17:7,661,779-7,687,550	CTCF	chr17	7686703	7689703	chr17	7715893	7718893	9	DNAH2
TP53	chr17:7,661,779-7,687,550	RNAPII	chr17	7250944	7253944	chr17	7686996	7689996	4	AC003688.1 CTDNEP1 ELP5
TP53	chr17:7,661,779-7,687,550	RNAPII	chr17	7307393	7310393	chr17	7686996	7689996	3	EIF5A
TP53	chr17:7,661,779-7,687,550	RNAPII	chr17	7329005	7332005	chr17	7686996	7689996	3	AC026954.6 NEURL4
TP53	chr17:7,661,779-7,687,550	RNAPII	chr17	7350278	7353278	chr17	7686996	7689996	5	KCTD11 RP11-542C16.1 TMEM95
TP53	chr17:7,661,779-7,687,550	RNAPII	chr17	7483095	7486095	chr17	7685990	7688990	7	POLR2A SLC35G6 ZBTB4
TP53	chr17:7,661,779-7,687,550	RNAPII	chr17	7483095	7486095	chr17	7686996	7689996	16	POLR2A SLC35G6 ZBTB4
TP53	chr17:7,661,779-7,687,550	RNAPII	chr17	7560362	7563362	chr17	7686996	7689996	5	SENP3 SENP3-EIF4A1
TP53	chr17:7,661,779-7,687,550	RNAPII	chr17	7571688	7574688	chr17	7685990	7688990	5	EIF4A1 RP11-186B7.4 SNORA48
TP53	chr17:7,661,779-7,687,550	RNAPII	chr17	7571688	7574688	chr17	7686996	7689996	24	EIF4A1 RP11-186B7.4 SNORA48
TP53	chr17:7,661,779-7,687,550	RNAPII	chr17	7574100	7577100	chr17	7686996	7689996	3	EIF4A1 RP11-186B7.4 SNORA48 SNORA67 SNORD10
TP53	chr17:7,661,779-7,687,550	RNAPII	chr17	7577938	7580938	chr17	7685990	7688990	4	CD68 SNORA67 SNORD10
TP53	chr17:7,661,779-7,687,550	RNAPII	chr17	7577938	7580938	chr17	7686996	7689996	14	CD68 SNORA67 SNORD10
TP53	chr17:7,661,779-7,687,550	RNAPII	chr17	7582373	7585373	chr17	7685990	7688990	4	AC113189.5 MPDU1
TP53	chr17:7,661,779-7,687,550	RNAPII	chr17	7582373	7585373	chr17	7686996	7689996	24	AC113189.5 MPDU1
TP53	chr17:7,661,779-7,687,550	RNAPII	chr17	7590235	7593235	chr17	7686996	7689996	7	SOX15
TP53	chr17:7,661,779-7,687,550	RNAPII	chr17	7613885	7616885	chr17	7685990	7688990	8	FXR2 SHBG
TP53	chr17:7,661,779-7,687,550	RNAPII	chr17	7613885	7616885	chr17	7686996	7689996	24	FXR2 SHBG
TP53	chr17:7,661,779-7,687,550	RNAPII	chr17	7626310	7629310	chr17	7685990	7688990	3	SAT2
TP53	chr17:7,661,779-7,687,550	RNAPII	chr17	7626310	7629310	chr17	7686996	7689996	8	SAT2
TP53	chr17:7,661,779-7,687,550	RNAPII	chr17	7685990	7688990	chr17	7716019	7719019	5	DNAH2
TP53	chr17:7,661,779-7,687,550	RNAPII	chr17	7686996	7689996	chr17	7716019	7719019	18	DNAH2
TP53	chr17:7,661,779-7,687,550	RNAPII	chr17	7686996	7689996	chr17	7834990	7837990	4	KDM6B
TP53	chr17:7,661,779-7,687,550	RNAPII	chr17	7686996	7689996	chr17	7842267	7845267	4	NA
TP53	chr17:7,661,779-7,687,550	RNAPII	chr17	7686996	7689996	chr17	7843312	7846312	4	NA
TP53	chr17:7,661,779-7,687,550	RNAPII	chr17	7686996	7689996	chr17	7856463	7859463	9	CYB5D1 RP11-1099M24.6 TMEM88
TP53	chr17:7,661,779-7,687,550	RNAPII	chr17	7686996	7689996	chr17	7886365	7889365	3	CHD3 NAA38
TP53	chr17:7,661,779-7,687,550	RNAPII	chr17	7686996	7689996	chr17	8138102	8141102	3	NA
TP53	chr17:7,661,779-7,687,550	RNAPII	chr17	7686996	7689996	chr17	8152795	8155795	3	PER1
TP53	chr17:7,661,779-7,687,550	RNAPII	chr17	7686996	7689996	chr17	8171967	8174967	3	RP11-599B13.7 SNORD118 TMEM107
UBA6	chr4:67,612,652-67,701,179	RNAPII	chr4	67543927	67546927	chr4	67699860	67702860	4	CENPC
VCAN	chr5:83,471,465-83,582,303	CTCF	chr5	82311026	82314026	chr5	83472227	83475227	5	NA
VCAN	chr5:83,471,465-83,582,303	CTCF	chr5	82350505	82353505	chr5	83472227	83475227	3	NA
VCAN	chr5:83,471,465-83,582,303	CTCF	chr5	82640062	82643062	chr5	83472227	83475227	3	NA
VCAN	chr5:83,471,465-83,582,303	CTCF	chr5	83429099	83432099	chr5	83472227	83475227	4	NA
VCAN	chr5:83,471,465-83,582,303	CTCF	chr5	83472227	83475227	chr5	83562826	83565826	8	NA
VCAN	chr5:83,471,465-83,582,303	RNAPII	chr5	82277192	82280192	chr5	83473151	83476151	3	ATP6AP1L RPS23
VCAN	chr5:83,471,465-83,582,303	RNAPII	chr5	83075839	83078839	chr5	83473151	83476151	20	TMEM167A XRCC4
WIF1	chr12:65,050,626-65,121,566	CTCF	chr12	64794929	64797929	chr12	65122159	65125159	3	NA
WIF1	chr12:65,050,626-65,121,566	CTCF	chr12	64800896	64803896	chr12	65122159	65125159	8	NA
WIF1	chr12:65,050,626-65,121,566	CTCF	chr12	64889571	64892571	chr12	65122159	65125159	15	NA
WIF1	chr12:65,050,626-65,121,566	CTCF	chr12	65105671	65108671	chr12	65122159	65125159	4	NA
WIF1	chr12:65,050,626-65,121,566	CTCF	chr12	65122159	65125159	chr12	65231200	65234200	4	NA
XRN1	chr3:142,306,607-142,448,062	RNAPII	chr3	142147984	142150984	chr3	142446594	142449594	3	TFDP2
XRN1	chr3:142,306,607-142,448,062	RNAPII	chr3	142223978	142226978	chr3	142446594	142449594	7	GK5
XRN1	chr3:142,306,607-142,448,062	RNAPII	chr3	142446594	142449594	chr3	142723470	142726470	3	TRPC1
ZDBF2	chr2:206,274,663-206,314,428	RNAPII	chr2	206158457	206161457	chr2	206273395	206276395	5	EEF1B2 NDUFS1 SNORA41 SNORD51 snoZ196 uc_338
ZFHX3	chr16:72,782,885-73,059,698	RNAPII	chr16	72847269	72850269	chr16	73057159	73060159	3	NA
ZFHX3	chr16:72,782,885-73,059,698	RNAPII	chr16	73018048	73021048	chr16	73057159	73060159	5	NA
ZFHX3	chr16:72,782,885-73,059,698	RNAPII	chr16	73046970	73049970	chr16	73057159	73060159	10	NA
ZFHX3	chr16:72,782,885-73,059,698	RNAPII	chr16	73057159	73060159	chr16	73069145	73072145	18	NA
ZMYM2	chr13:19,958,670-20,091,829	CTCF	chr13	19925805	19928805	chr13	19958809	19961809	9	NA
ZMYM2	chr13:19,958,670-20,091,829	CTCF	chr13	19958809	19961809	chr13	19983380	19986380	4	NA
ZMYM2	chr13:19,958,670-20,091,829	CTCF	chr13	19958809	19961809	chr13	20162068	20165068	5	GJA3
ZMYM2	chr13:19,958,670-20,091,829	RNAPII	chr13	19781493	19784493	chr13	19958710	19961710	4	PSPC1
ZMYND10	chr3:50,341,110-50,346,852	CTCF	chr3	50345916	50348916	chr3	50541126	50544126	12	NA
ZMYND10	chr3:50,341,110-50,346,852	CTCF	chr3	50345916	50348916	chr3	50548786	50551786	6	NA
ZNF536	chr19:30,228,290-30,713,538	CTCF	chr19	30226305	30229305	chr19	30405192	30408192	6	NA
ZNF536	chr19:30,228,290-30,713,538	CTCF	chr19	30226305	30229305	chr19	30648695	30651695	6	NA
ZNF536	chr19:30,228,290-30,713,538	EZH2	chr19	30225937	30226472	chr19	34683446	34683946	5	NA
ZNF536	chr19:30,228,290-30,713,538	EZH2	chr19	30229023	30229956	chr19	30238892	30239722	3	NA
