# Supplementary material for: Mapping Multi-factor-mediated Chromatin Interactions to Assess Dysregulation of Lung Cancer-related Genes
Source: Genomics Proteomics Bioinformatics. 2023 Jan 23;21(3):573–88. doi: 10.1016/j.gpb.2023.01.004 (PMC10787015; doi:10.1016/j.gpb.2023.01.004)
Supplement: Supplementary Table S3 — Top 100 LUAD survival risk genes and those involved in chromatin interactions [file mmc9.xlsx]

## Sheet: LUAD survival risk genes
Top 100 LUAD survival risk genes from GEPIA database
Note: LUAD, lung adenocarcinoma; GEPIA, Gene Expression Profiling Interactive Analysis.
DKK1
ERO1L
STEAP1
INPP5J
ANLN
RP11-462L8.1
CASC5
FAM207BP
RP4-803A2.2
S100A10
DYNLL1
UBE2V2
PKMYT1
HMMR
PSMA1
CENPU
TFAP2A
C1QTNF6
PSMC6
MRPL13
KCNF1
INTS7
SSBP1
H2AFZ
RRM2
ESYT3
SNTG2
PFKP
CLEC12B
CCNA2
METTL5
S100A16
RP11-102K13.5
SKA3
FKBP4
PERP
ZC3H12D
SLC2A1
PITX3
CDK1
LDHA
TLE1
KIF18A
GTF3C6
STRIP2
TUBA1C
RUVBL2
FAM83A-AS1
FAM215A
FAM83D
PWP1
ANKRD65
TRBV12-5
BUB1B
H2AFX
CKS1B
GAS6-AS1
AVEN
DRP2
PLK1
ZNF207
LYPD3
IRX5
SLC25A42
RP11-10A14.5
OIP5
B4GALT1
KLRG1
PTGES3
GNG7
IGFALS
RP11-539E17.5
MTHFD1
EXT1
GNPNAT1
SLC16A3
EIF3M
CCT2
MZT1
BANCR
KREMEN2
TK1
IL1R2
SCML4
HJURP
CCNB1
P2RY8
KRT6C
DEPDC1B
ABCC6P2
BTK
PSMD10P2
PRMT8
DNAJB4
NEIL3
TMEM125
CKAP4
CCR2
ECT2
TACC3

## Sheet: LUAD survival risk genes involv
Table S3 Top 100 LUAD survival risk genes and those involved in chromatin interactions
Lung cancer survival risk gene	Gene location	Interaction type / Factor	Interaction anchor 1			Interaction anchor 2			PET counts	Interaction genes
ANLN	chr7:36,389,806-36,453,791	RNAPII	chr7	36151760	36154760	chr7	36388509	36391509	3	EEPD1
ANLN	chr7:36,389,806-36,453,791	RNAPII	chr7	36365657	36368657	chr7	36388509	36391509	10	NA
AVEN	chr15:33,866,227-34,039,176	RNAPII	chr15	34037336	34040336	chr15	34100455	34103455	5	EMC7 PGBD4
AVEN	chr15:33,866,227-34,039,176	RNAPII	chr15	34037336	34040336	chr15	34208405	34211405	6	KATNBL1
AVEN	chr15:33,866,227-34,039,176	RNAPII	chr15	34037336	34040336	chr15	34223491	34226491	7	EMC4
AVEN	chr15:33,866,227-34,039,176	RNAPII	chr15	34037336	34040336	chr15	34336466	34339466	5	SLC12A6
AVEN	chr15:33,866,227-34,039,176	RNAPII	chr15	34037336	34040336	chr15	34341606	34344606	3	NOP10 NUTM1
B4GALT1	chr9:33,104,082-33,167,356	RNAPII	chr9	33075145	33078145	chr9	33166112	33169112	9	SMU1
BTK	chrX:101,349,447-101,390,796	RNAPII	chrX	101096701	101099701	chrX	101389544	101392544	3	CENPI
BTK	chrX:101,349,447-101,390,796	RNAPII	chrX	101347275	101350275	chrX	101389544	101392544	31	TIMM8A
BTK	chrX:101,349,447-101,390,796	RNAPII	chrX	101389544	101392544	chrX	101406335	101409335	5	GLA HNRNPH2
BTK	chrX:101,349,447-101,390,796	RNAPII	chrX	101389544	101392544	chrX	101406985	101409985	32	GLA HNRNPH2
BUB1B	chr15:40,161,023-40,221,136	RNAPII	chr15	40107333	40110333	chr15	40159604	40162604	7	BMF
C1QTNF6	chr22:37,180,167-37,199,385	CTCF	chr22	36855032	36858032	chr22	37198121	37201121	3	NA
C1QTNF6	chr22:37,180,167-37,199,385	CTCF	chr22	37044630	37047630	chr22	37198121	37201121	3	NA
C1QTNF6	chr22:37,180,167-37,199,385	CTCF	chr22	37076496	37079496	chr22	37198121	37201121	12	RP5-1170K4.7
C1QTNF6	chr22:37,180,167-37,199,385	CTCF	chr22	37165199	37168199	chr22	37198121	37201121	26	RP1-151B14.6
C1QTNF6	chr22:37,180,167-37,199,385	CTCF	chr22	37198121	37201121	chr22	37259538	37262538	9	NA
C1QTNF6	chr22:37,180,167-37,199,385	RNAPII	chr22	37017896	37020896	chr22	37197745	37200745	3	MPST TST
C1QTNF6	chr22:37,180,167-37,199,385	RNAPII	chr22	37031273	37034273	chr22	37197745	37200745	5	NA
C1QTNF6	chr22:37,180,167-37,199,385	RNAPII	chr22	37165272	37168272	chr22	37197745	37200745	9	RP1-151B14.6
C1QTNF6	chr22:37,180,167-37,199,385	RNAPII	chr22	37186603	37189603	chr22	37196556	37199556	3	NA
C1QTNF6	chr22:37,180,167-37,199,385	RNAPII	chr22	37186603	37189603	chr22	37197745	37200745	10	NA
CASC5	chr15:40,594,020-40,664,342	RNAPII	chr15	40563729	40566729	chr15	40592772	40595772	6	C15orf57
CASC5	chr15:40,594,020-40,664,342	RNAPII	chr15	40567856	40570856	chr15	40592772	40595772	8	RPUSD2
CASC5	chr15:40,594,020-40,664,342	RNAPII	chr15	40592772	40595772	chr15	40693633	40696633	6	CASC5
CCNA2	chr4:121,816,444-121,823,933	RNAPII	chr4	121799790	121802790	chr4	121822326	121825326	9	EXOSC9
CCNA2	chr4:121,816,444-121,823,933	RNAPII	chr4	121822326	121825326	chr4	121868919	121871919	6	BBS7 RP11-63B13.1
CCNB1	chr5:69,167,010-69,178,245	RNAPII	chr5	69092574	69095574	chr5	69165690	69168690	9	SLC30A5
CCNB1	chr5:69,167,010-69,178,245	RNAPII	chr5	69165690	69168690	chr5	69188189	69191189	11	CTC-351M12.1 CENPH
CCNB1	chr5:69,167,010-69,178,245	RNAPII	chr5	69165690	69168690	chr5	69216544	69219544	3	MRPS36
CCNB1	chr5:69,167,010-69,178,245	RNAPII	chr5	69165690	69168690	chr5	69368106	69371106	3	RAD17 AK6 TAF9
CCT2	chr12:69,585,334-69,601,570	CTCF	chr12	69569495	69572495	chr12	69581907	69584907	4	NA
CCT2	chr12:69,585,334-69,601,570	EZH2	chr12	69584412	69584963	chr12	126830637	126831137	3	CCT2 MIR3913-2
CCT2	chr12:69,585,334-69,601,570	RNAPII	chr12	69358266	69361266	chr12	69584065	69587065	8	YEATS4
CCT2	chr12:69,585,334-69,601,570	RNAPII	chr12	69468872	69471872	chr12	69584065	69587065	5	FRS2
CENPU	chr4:184,694,618-184,734,133	RNAPII	chr4	184264722	184267722	chr4	184732933	184735933	3	AC079080.1
CENPU	chr4:184,694,618-184,734,133	RNAPII	chr4	184647904	184650904	chr4	184732933	184735933	8	CASP3 PRIMPOL
CENPU	chr4:184,694,618-184,734,133	RNAPII	chr4	184732933	184735933	chr4	185141726	185144726	3	SLC25A4
CKAP4	chr12:106,237,877-106,304,279	RNAPII	chr12	106246430	106249430	chr12	106301440	106304440	5	RP11-651L5.2 RP11-651L5.3
CKAP4	chr12:106,237,877-106,304,279	RNAPII	chr12	106301440	106304440	chr12	106356486	106359486	4	POLR3B
CKS1B	chr1:154,974,653-154,979,249	CTCF	chr1	154960513	154963513	chr1	154972120	154975120	10	PYGO2 RP11-307C12.12
CKS1B	chr1:154,974,653-154,979,249	CTCF	chr1	154972120	154975120	chr1	154997757	155000757	6	ZBTB7B
CKS1B	chr1:154,974,653-154,979,249	CTCF	chr1	154972120	154975120	chr1	155000585	155003585	4	ZBTB7B
CKS1B	chr1:154,974,653-154,979,249	CTCF	chr1	154972120	154975120	chr1	155016181	155019181	4	NA
CKS1B	chr1:154,974,653-154,979,249	RNAPII	chr1	154935197	154938197	chr1	154969777	154972777	5	PMVK RP11-307C12.13
CKS1B	chr1:154,974,653-154,979,249	RNAPII	chr1	154935197	154938197	chr1	154972414	154975414	3	PMVK RP11-307C12.13
CKS1B	chr1:154,974,653-154,979,249	RNAPII	chr1	154935197	154938197	chr1	154974067	154977067	9	PMVK RP11-307C12.13
CKS1B	chr1:154,974,653-154,979,249	RNAPII	chr1	154960333	154963333	chr1	154969777	154972777	20	PYGO2 RP11-307C12.12
CKS1B	chr1:154,974,653-154,979,249	RNAPII	chr1	154960333	154963333	chr1	154971189	154974189	10	PYGO2 RP11-307C12.12
CKS1B	chr1:154,974,653-154,979,249	RNAPII	chr1	154960333	154963333	chr1	154972414	154975414	5	PYGO2 RP11-307C12.12
CKS1B	chr1:154,974,653-154,979,249	RNAPII	chr1	154960333	154963333	chr1	154973371	154976371	12	PYGO2 RP11-307C12.12
CKS1B	chr1:154,974,653-154,979,249	RNAPII	chr1	154960333	154963333	chr1	154974067	154977067	21	PYGO2 RP11-307C12.12
CKS1B	chr1:154,974,653-154,979,249	RNAPII	chr1	154969777	154972777	chr1	154981866	154984866	7	FLAD1
CKS1B	chr1:154,974,653-154,979,249	RNAPII	chr1	154969777	154972777	chr1	155000262	155003262	9	ZBTB7B
CKS1B	chr1:154,974,653-154,979,249	RNAPII	chr1	154969777	154972777	chr1	155003291	155006291	6	ZBTB7B
CKS1B	chr1:154,974,653-154,979,249	RNAPII	chr1	154969777	154972777	chr1	155016011	155019011	3	NA
CKS1B	chr1:154,974,653-154,979,249	RNAPII	chr1	154969777	154972777	chr1	155049716	155052716	6	ADAM15
CKS1B	chr1:154,974,653-154,979,249	RNAPII	chr1	154971189	154974189	chr1	154981866	154984866	8	FLAD1
CKS1B	chr1:154,974,653-154,979,249	RNAPII	chr1	154971189	154974189	chr1	155000262	155003262	9	ZBTB7B
CKS1B	chr1:154,974,653-154,979,249	RNAPII	chr1	154971189	154974189	chr1	155003291	155006291	6	ZBTB7B
CKS1B	chr1:154,974,653-154,979,249	RNAPII	chr1	154971189	154974189	chr1	155049716	155052716	4	ADAM15
CKS1B	chr1:154,974,653-154,979,249	RNAPII	chr1	154972204	154975204	chr1	155000262	155003262	3	ZBTB7B
CKS1B	chr1:154,974,653-154,979,249	RNAPII	chr1	154972204	154975204	chr1	155062292	155065292	3	EFNA4 RP11-540D14.8
CKS1B	chr1:154,974,653-154,979,249	RNAPII	chr1	154972414	154975414	chr1	154981866	154984866	5	FLAD1
CKS1B	chr1:154,974,653-154,979,249	RNAPII	chr1	154972414	154975414	chr1	155000262	155003262	6	ZBTB7B
CKS1B	chr1:154,974,653-154,979,249	RNAPII	chr1	154972414	154975414	chr1	155193231	155196231	3	MUC1 RP11-263K19.4 MIR92B
CKS1B	chr1:154,974,653-154,979,249	RNAPII	chr1	154973371	154976371	chr1	155000262	155003262	7	ZBTB7B
CKS1B	chr1:154,974,653-154,979,249	RNAPII	chr1	154973371	154976371	chr1	155016011	155019011	3	NA
CKS1B	chr1:154,974,653-154,979,249	RNAPII	chr1	154973371	154976371	chr1	155049716	155052716	4	ADAM15
CKS1B	chr1:154,974,653-154,979,249	RNAPII	chr1	154973371	154976371	chr1	155084066	155087066	3	NA
CKS1B	chr1:154,974,653-154,979,249	RNAPII	chr1	154974067	154977067	chr1	154981866	154984866	20	FLAD1
CKS1B	chr1:154,974,653-154,979,249	RNAPII	chr1	154974067	154977067	chr1	154992354	154995354	10	LENEP
CKS1B	chr1:154,974,653-154,979,249	RNAPII	chr1	154974067	154977067	chr1	154999673	155002673	5	ZBTB7B
CKS1B	chr1:154,974,653-154,979,249	RNAPII	chr1	154974067	154977067	chr1	155000262	155003262	13	ZBTB7B
CKS1B	chr1:154,974,653-154,979,249	RNAPII	chr1	154974067	154977067	chr1	155003291	155006291	8	ZBTB7B
CKS1B	chr1:154,974,653-154,979,249	RNAPII	chr1	154974067	154977067	chr1	155010888	155013888	3	NA
CKS1B	chr1:154,974,653-154,979,249	RNAPII	chr1	154974067	154977067	chr1	155049716	155052716	11	ADAM15
CKS1B	chr1:154,974,653-154,979,249	RNAPII	chr1	154974067	154977067	chr1	155084066	155087066	8	NA
CKS1B	chr1:154,974,653-154,979,249	RNAPII	chr1	154974067	154977067	chr1	155171719	155174719	3	KRTCAP2 TRIM46
CLEC12B	chr12:10,010,627-10,018,619	CTCF	chr12	10008571	10011571	chr12	10138694	10141694	11	NA
CLEC12B	chr12:10,010,627-10,018,619	CTCF	chr12	10008571	10011571	chr12	10189486	10192486	5	NA
CLEC12B	chr12:10,010,627-10,018,619	CTCF	chr12	9749981	9752981	chr12	10008571	10011571	5	NA
DEPDC1B	chr5:60,596,912-60,700,190	CTCF	chr5	60676422	60679422	chr5	60698279	60701279	10	NA
DEPDC1B	chr5:60,596,912-60,700,190	CTCF	chr5	60698279	60701279	chr5	60842759	60845759	5	ELOVL7
DEPDC1B	chr5:60,596,912-60,700,190	CTCF	chr5	60698279	60701279	chr5	60881923	60884923	3	NA
DEPDC1B	chr5:60,596,912-60,700,190	RNAPII	chr5	60698671	60701671	chr5	60842714	60845714	14	ELOVL7
DEPDC1B	chr5:60,596,912-60,700,190	RNAPII	chr5	60698671	60701671	chr5	60943631	60946631	4	ERCC8 NDUFAF2
DKK1	chr10:52,314,296-52,318,042	CTCF	chr10	52313091	52316091	chr10	52487583	52490583	34	NA
DKK1	chr10:52,314,296-52,318,042	CTCF	chr10	52313091	52316091	chr10	52565658	52568658	19	NA
DKK1	chr10:52,314,296-52,318,042	CTCF	chr10	52313091	52316091	chr10	52728188	52731188	3	NA
DKK1	chr10:52,314,296-52,318,042	RNAPII	chr10	52313162	52316162	chr10	52453716	52456716	4	NA
DNAJB4	chr1:77,979,175-78,017,964	CTCF	chr1	77978045	77981045	chr1	78113066	78116066	4	NA
DNAJB4	chr1:77,979,175-78,017,964	RNAPII	chr1	77977933	77980933	chr1	78003445	78006445	74	RP11-386I14.4
DYNLL1	chr12:120,469,850-120,498,493	CTCF	chr12	120324105	120327105	chr12	120465233	120468233	7	PLA2G1B
DYNLL1	chr12:120,469,850-120,498,493	CTCF	chr12	120334124	120337124	chr12	120465233	120468233	3	NA
DYNLL1	chr12:120,469,850-120,498,493	CTCF	chr12	120355215	120358215	chr12	120465233	120468233	6	NA
DYNLL1	chr12:120,469,850-120,498,493	CTCF	chr12	120438345	120441345	chr12	120465233	120468233	11	COX6A1 AL021546.6
DYNLL1	chr12:120,469,850-120,498,493	CTCF	chr12	120438345	120441345	chr12	120468318	120471318	5	COX6A1 AL021546.6
DYNLL1	chr12:120,469,850-120,498,493	CTCF	chr12	120452596	120455596	chr12	120465233	120468233	6	RPL31P52
DYNLL1	chr12:120,469,850-120,498,493	CTCF	chr12	120455837	120458837	chr12	120465233	120468233	4	NA
DYNLL1	chr12:120,469,850-120,498,493	CTCF	chr12	120465233	120468233	chr12	120495291	120498291	3	NRAV
DYNLL1	chr12:120,469,850-120,498,493	CTCF	chr12	120468318	120471318	chr12	120495291	120498291	7	NRAV
DYNLL1	chr12:120,469,850-120,498,493	RNAPII	chr12	120291538	120294538	chr12	120468235	120471235	4	RNU4-2 RNU4-1
DYNLL1	chr12:120,469,850-120,498,493	RNAPII	chr12	120355405	120358405	chr12	120468235	120471235	3	NA
DYNLL1	chr12:120,469,850-120,498,493	RNAPII	chr12	120436649	120439649	chr12	120468235	120471235	5	COX6A1 AL021546.6
DYNLL1	chr12:120,469,850-120,498,493	RNAPII	chr12	120444918	120447918	chr12	120468235	120471235	5	TRIAP1 GATC
DYNLL1	chr12:120,469,850-120,498,493	RNAPII	chr12	120468235	120471235	chr12	120494537	120497537	35	NRAV
DYNLL1	chr12:120,469,850-120,498,493	RNAPII	chr12	120468235	120471235	chr12	120527627	120530627	6	NA
DYNLL1	chr12:120,469,850-120,498,493	RNAPII	chr12	120468235	120471235	chr12	120532914	120535914	3	RNF10 COQ5
ECT2	chr3:172,750,682-172,821,474	CTCF	chr3	124927305	124930305	chr3	172749049	172752049	12	NA
ECT2	chr3:172,750,682-172,821,474	CTCF	chr3	172622540	172625540	chr3	172749049	172752049	6	NA
ECT2	chr3:172,750,682-172,821,474	CTCF	chr3	172671823	172674823	chr3	172749049	172752049	11	AC007919.1
ECT2	chr3:172,750,682-172,821,474	CTCF	chr3	172674277	172677277	chr3	172749049	172752049	6	NA
ECT2	chr3:172,750,682-172,821,474	CTCF	chr3	172709721	172712721	chr3	172749049	172752049	24	NCEH1
ECT2	chr3:172,750,682-172,821,474	CTCF	chr3	172716199	172719199	chr3	172749049	172752049	6	NA
ECT2	chr3:172,750,682-172,821,474	RNAPII	chr3	124728911	124731911	chr3	172749246	172752246	3	RP11-71H17.1 UMPS MIR544B
ECT2	chr3:172,750,682-172,821,474	RNAPII	chr3	124885572	124888572	chr3	172749246	172752246	4	NA
ECT2	chr3:172,750,682-172,821,474	RNAPII	chr3	172622505	172625505	chr3	172749246	172752246	10	NA
ECT2	chr3:172,750,682-172,821,474	RNAPII	chr3	172709562	172712562	chr3	172749246	172752246	111	NCEH1
EIF3M	chr11:32,583,798-32,606,262	CTCF	chr11	32585249	32588249	chr11	32712183	32715183	3	NA
EIF3M	chr11:32,583,798-32,606,262	EZH2	chr11	32584103	32584603	chr11	32852291	32852830	3	NA
EIF3M	chr11:32,583,798-32,606,262	RNAPII	chr11	32434093	32437093	chr11	32582285	32585285	6	WT1-AS WT1 WT1-AS_1 WT1-AS_2 WT1-AS_3 WT1-AS_6
ERO1A	chr14:52,639,916-52,695,900	RNAPII	chr14	52550975	52553975	chr14	52694119	52697119	5	TXNDC16 GPR137C
ERO1A	chr14:52,639,916-52,695,900	RNAPII	chr14	52694119	52697119	chr14	52705637	52708637	21	PSMC6
ERO1A	chr14:52,639,916-52,695,900	RNAPII	chr14	52694119	52697119	chr14	52728638	52731638	8	STYX
ERO1A	chr14:52,639,916-52,695,900	RNAPII	chr14	52694119	52697119	chr14	52790071	52793071	3	GNPNAT1
EXT1	chr8:117,794,490-118,111,853	CTCF	chr8	117862220	117865220	chr8	118107447	118110447	8	NA
EXT1	chr8:117,794,490-118,111,853	CTCF	chr8	117884075	117887075	chr8	118107447	118110447	7	NA
EXT1	chr8:117,794,490-118,111,853	CTCF	chr8	118107447	118110447	chr8	118119259	118122259	3	NA
EXT1	chr8:117,794,490-118,111,853	CTCF	chr8	118107447	118110447	chr8	118413642	118416642	6	NA
EXT1	chr8:117,794,490-118,111,853	CTCF	chr8	118107447	118110447	chr8	118417768	118420768	3	NA
EXT1	chr8:117,794,490-118,111,853	RNAPII	chr8	117519353	117522353	chr8	118110415	118113415	3	MED30 RPS10P16
EXT1	chr8:117,794,490-118,111,853	RNAPII	chr8	117945056	117948056	chr8	118110415	118113415	12	NA
FAM215A	chr17:43,917,194-43,917,985	CTCF	chr17	43877218	43880218	chr17	43916436	43919436	3	NA
FAM83A-AS1	chr8:123,201,172-123,202,743	EZH2	chr8	16498947	16499447	chr8	123203582	123204091	3	NA
FAM83D	chr20:38,926,312-38,953,106	CTCF	chr20	38924649	38927649	chr20	38933901	38936901	4	NA
FAM83D	chr20:38,926,312-38,953,106	CTCF	chr20	38924649	38927649	chr20	38961203	38964203	3	RP4-616B8.4 DHX35 RP4-616B8.6
FAM83D	chr20:38,926,312-38,953,106	CTCF	chr20	38924649	38927649	chr20	39046736	39049736	5	NA
FAM83D	chr20:38,926,312-38,953,106	CTCF	chr20	38924649	38927649	chr20	39048743	39051743	3	NA
FAM83D	chr20:38,926,312-38,953,106	RNAPII	chr20	38747015	38750015	chr20	38924980	38927980	3	ACTR5
FAM83D	chr20:38,926,312-38,953,106	RNAPII	chr20	38924980	38927980	chr20	38960598	38963598	3	RP4-616B8.4 DHX35 RP4-616B8.6
FAM83D	chr20:38,926,312-38,953,106	RNAPII	chr20	38924980	38927980	chr20	38960898	38963898	15	RP4-616B8.4 DHX35 RP4-616B8.6
FKBP4	chr12:2,794,953-2,805,423	CTCF	chr12	2794985	2797985	chr12	2812274	2815274	8	ITFG2 RP4-816N1.6
FKBP4	chr12:2,794,953-2,805,423	RNAPII	chr12	1661717	1664717	chr12	2794327	2797327	3	MIR3649
FKBP4	chr12:2,794,953-2,805,423	RNAPII	chr12	2794327	2797327	chr12	2811295	2814295	17	CBX3P4 FKBP4
GAS6-AS1	chr13:113,815,630-113,845,744	CTCF	chr13	113815630	113818630	chr13	113903085	113906085	3	NA
GAS6-AS1	chr13:113,815,630-113,845,744	CTCF	chr13	113815630	113818630	chr13	114225405	114228405	7	NA
GNPNAT1	chr14:52,775,194-52,791,668	RNAPII	chr14	52694119	52697119	chr14	52790071	52793071	3	ERO1A
GNPNAT1	chr14:52,775,194-52,791,668	RNAPII	chr14	52705637	52708637	chr14	52790071	52793071	4	PSMC6
GNPNAT1	chr14:52,775,194-52,791,668	RNAPII	chr14	52728638	52731638	chr14	52790071	52793071	10	STYX
GNPNAT1	chr14:52,775,194-52,791,668	RNAPII	chr14	52790071	52793071	chr14	52949961	52952961	11	FERMT2
GNPNAT1	chr14:52,775,194-52,791,668	RNAPII	chr14	52790071	52793071	chr14	53151847	53154847	6	AL356020.1 DDHD1 RP11-547D23.1
GTF3C6	chr6:110,958,560-110,967,890	RNAPII	chr6	110814246	110817246	chr6	110957191	110960191	8	AMD1 CDK19
GTF3C6	chr6:110,958,560-110,967,890	RNAPII	chr6	110873947	110876947	chr6	110957191	110960191	3	NA
GTF3C6	chr6:110,958,560-110,967,890	RNAPII	chr6	110874784	110877784	chr6	110957191	110960191	11	NA
GTF3C6	chr6:110,958,560-110,967,890	RNAPII	chr6	110957191	110960191	chr6	110980568	110983568	7	RPF2
H2AFX	chr11:119,093,854-119,095,467	CTCF	chr11	72023775	72026775	chr11	119093520	119096520	3	NA
H2AFX	chr11:119,093,854-119,095,467	RNAPII	chr11	118996564	118999564	chr11	119093784	119096784	7	RP11-110I1.12 CCDC84
H2AFX	chr11:119,093,854-119,095,467	RNAPII	chr11	119017040	119020040	chr11	119093784	119096784	9	TRAPPC4 RPS25 MIR3656
H2AFX	chr11:119,093,854-119,095,467	RNAPII	chr11	119029346	119032346	chr11	119093784	119096784	3	SLC37A4
H2AFX	chr11:119,093,854-119,095,467	RNAPII	chr11	119055998	119058998	chr11	119093784	119096784	17	HYOU1
H2AFX	chr11:119,093,854-119,095,467	RNAPII	chr11	119066325	119069325	chr11	119093784	119096784	16	RP11-110I1.14 VPS11 RP11-110I1.13
H2AFX	chr11:119,093,854-119,095,467	RNAPII	chr11	119083460	119086460	chr11	119093784	119096784	17	HMBS
H2AFX	chr11:119,093,854-119,095,467	RNAPII	chr11	119091751	119094751	chr11	119099987	119102987	3	C2CD2L
H2AFX	chr11:119,093,854-119,095,467	RNAPII	chr11	119093784	119096784	chr11	119105855	119108855	9	DPAGT1
H2AFX	chr11:119,093,854-119,095,467	RNAPII	chr11	119093784	119096784	chr11	119120142	119123142	10	HINFP
H2AFX	chr11:119,093,854-119,095,467	RNAPII	chr11	119093784	119096784	chr11	119167368	119170368	7	NLRX1
H2AFX	chr11:119,093,854-119,095,467	RNAPII	chr11	119093784	119096784	chr11	119204853	119207853	3	CBL
H2AFZ	chr4:99,948,086-99,950,388	RNAPII	chr4	99562219	99565219	chr4	99949136	99952136	5	MTTP TRMT10A
H2AFZ	chr4:99,948,086-99,950,388	RNAPII	chr4	99893027	99896027	chr4	99949136	99952136	4	LAMTOR3
HJURP	chr2:233,833,416-233,854,566	CTCF	chr2	233856557	233859557	chr2	233913859	233916859	5	TRPM8
HJURP	chr2:233,833,416-233,854,566	CTCF	chr2	233856557	233859557	chr2	233927297	233930297	3	NA
HJURP	chr2:233,833,416-233,854,566	CTCF	chr2	233856557	233859557	chr2	233975367	233978367	6	NA
HJURP	chr2:233,833,416-233,854,566	CTCF	chr2	233856557	233859557	chr2	234499120	234502120	3	NA
HJURP	chr2:233,833,416-233,854,566	CTCF	chr2	233856557	233859557	chr2	234543614	234546614	6	NA
HJURP	chr2:233,833,416-233,854,566	CTCF	chr2	233856557	233859557	chr2	234549216	234552216	4	NA
HJURP	chr2:233,833,416-233,854,566	CTCF	chr2	233856557	233859557	chr2	235115600	235118600	6	NA
HJURP	chr2:233,833,416-233,854,566	RNAPII	chr2	233413005	233416005	chr2	233853990	233856990	4	NA
HJURP	chr2:233,833,416-233,854,566	RNAPII	chr2	233832083	233835083	chr2	233853990	233856990	9	NA
HJURP	chr2:233,833,416-233,854,566	RNAPII	chr2	233853990	233856990	chr2	233866838	233869838	9	AC005538.3 MSL3P1
HMMR	chr5:163,460,203-163,491,945	RNAPII	chr5	151771062	151774062	chr5	163459189	163462189	3	G3BP1 RP11-54C4.3 ATOX1
HMMR	chr5:163,460,203-163,491,945	RNAPII	chr5	163436138	163439138	chr5	163459189	163462189	36	RP11-541P9.3 CCNG1
HMMR	chr5:163,460,203-163,491,945	RNAPII	chr5	163459189	163462189	chr5	163501824	163504824	12	MAT2B
HMMR	chr5:163,460,203-163,491,945	RNAPII	chr5	163459189	163462189	chr5	163504175	163507175	38	MAT2B
INPP5J	chr22:31,122,731-31,134,696	RNAPII	chr22	31106007	31109007	chr22	31121524	31124524	4	NA
INTS7	chr1:211,940,399-212,035,542	CTCF	chr1	211679402	211682402	chr1	212033702	212036702	12	NA
INTS7	chr1:211,940,399-212,035,542	CTCF	chr1	212010643	212013643	chr1	212033598	212036598	3	NA
INTS7	chr1:211,940,399-212,035,542	CTCF	chr1	212010643	212013643	chr1	212033702	212036702	34	NA
INTS7	chr1:211,940,399-212,035,542	RNAPII	chr1	211674067	211677067	chr1	212034295	212037295	3	NEK2 RP11-122M14.1
INTS7	chr1:211,940,399-212,035,542	RNAPII	chr1	211733861	211736861	chr1	212034295	212037295	3	NA
INTS7	chr1:211,940,399-212,035,542	RNAPII	chr1	211829026	211832026	chr1	212034295	212037295	4	LPGAT1 RP11-552D8.1
INTS7	chr1:211,940,399-212,035,542	RNAPII	chr1	212034295	212037295	chr1	212284670	212287670	8	PPP2R5A
IRX5	chr16:54,930,862-54,934,485	RNAPII	chr16	54285560	54288560	chr16	54929309	54932309	9	IRX3
KCNF1	chr2:10,911,937-10,914,225	CTCF	chr2	10830991	10833991	chr2	10908362	10911362	5	NA
KCNF1	chr2:10,911,937-10,914,225	CTCF	chr2	10833995	10836995	chr2	10908362	10911362	6	PDIA6
KCNF1	chr2:10,911,937-10,914,225	CTCF	chr2	10898892	10901892	chr2	10908362	10911362	3	NA
KCNF1	chr2:10,911,937-10,914,225	CTCF	chr2	10908362	10911362	chr2	11123161	11126161	3	NA
KCNF1	chr2:10,911,937-10,914,225	CTCF	chr2	10910386	10913386	chr2	11123161	11126161	12	NA
KIF18A	chr11:28,020,620-28,108,308	RNAPII	chr11	27697749	27700749	chr11	28108823	28111823	3	NA
KIF18A	chr11:28,020,620-28,108,308	RNAPII	chr11	27699397	27702397	chr11	28106927	28109927	4	NA
KIF18A	chr11:28,020,620-28,108,308	RNAPII	chr11	27717721	27720721	chr11	28106927	28109927	4	BDNF
KIF18A	chr11:28,020,620-28,108,308	RNAPII	chr11	27717721	27720721	chr11	28108823	28111823	3	BDNF
KLRG1	chr12:8,950,044-9,010,760	CTCF	chr12	8948608	8951608	chr12	121667353	121670353	3	NA
KLRG1	chr12:8,950,044-9,010,760	CTCF	chr12	8948608	8951608	chr12	9038092	9041092	14	VDAC2P2
KLRG1	chr12:8,950,044-9,010,760	CTCF	chr12	8948608	8951608	chr12	9048247	9051247	6	NA
KLRG1	chr12:8,950,044-9,010,760	RNAPII	chr12	8697025	8700025	chr12	8948543	8951543	6	NA
KLRG1	chr12:8,950,044-9,010,760	RNAPII	chr12	8913353	8916353	chr12	8948543	8951543	11	RP11-259O18.5 PHC1
KLRG1	chr12:8,950,044-9,010,760	RNAPII	chr12	8948543	8951543	chr12	49321437	49324437	3	TROAP RP11-161H23.9
KLRG1	chr12:8,950,044-9,010,760	RNAPII	chr12	8948543	8951543	chr12	9063540	9066540	3	LINC00612 A2M-AS1
KREMEN2	chr16:2,963,944-2,968,383	RNAPII	chr16	2903370	2906370	chr16	2962543	2965543	3	NA
KREMEN2	chr16:2,963,944-2,968,383	RNAPII	chr16	2962543	2965543	chr16	2979046	2982046	6	PKMYT1 LA16c-380H5.6
KREMEN2	chr16:2,963,944-2,968,383	RNAPII	chr16	2962543	2965543	chr16	2982266	2985266	5	PKMYT1 LA16c-380H5.6
LDHA	chr11:18,394,388-18,408,425	RNAPII	chr11	18011773	18014773	chr11	18394669	18397669	3	SERGEF
LDHA	chr11:18,394,388-18,408,425	RNAPII	chr11	18320840	18323840	chr11	18393082	18396082	3	HPS5 GTF2H1
LDHA	chr11:18,394,388-18,408,425	RNAPII	chr11	18320840	18323840	chr11	18394669	18397669	18	HPS5 GTF2H1
LDHA	chr11:18,394,388-18,408,425	RNAPII	chr11	18383152	18386152	chr11	18393082	18396082	9	MIR3159
LDHA	chr11:18,394,388-18,408,425	RNAPII	chr11	18383152	18386152	chr11	18394669	18397669	62	MIR3159
LDHA	chr11:18,394,388-18,408,425	RNAPII	chr11	18394669	18397669	chr11	18525327	18528327	8	TSG101
LDHA	chr11:18,394,388-18,408,425	RNAPII	chr11	18394669	18397669	chr11	18633086	18636086	3	SPTY2D1
LYPD3	chr19:43,460,787-43,465,660	RNAPII	chr19	43462167	43465167	chr19	43473862	43476862	9	NA
METTL5	chr2:169,810,081-169,824,931	CTCF	chr2	169823472	169826472	chr2	169876112	169879112	7	NA
METTL5	chr2:169,810,081-169,824,931	CTCF	chr2	169823472	169826472	chr2	169927090	169930090	12	NA
METTL5	chr2:169,810,081-169,824,931	RNAPII	chr2	169823358	169826358	chr2	172084287	172087287	3	DLX1
MRPL13	chr8:120,380,761-120,445,402	RNAPII	chr8	119831305	119834305	chr8	120443942	120446942	3	TAF2
MTHFD1	chr14:64,388,031-64,463,457	RNAPII	chr14	64337564	64340564	chr14	64386858	64389858	23	ESR2 RP11-544I20.2
MTHFD1	chr14:64,388,031-64,463,457	RNAPII	chr14	64386858	64389858	chr14	64502803	64505803	8	ZBTB1 ZBTB25
MTHFD1	chr14:64,388,031-64,463,457	RNAPII	chr14	64386858	64389858	chr14	64539313	64542313	3	RP11-973N13.4
MZT1	chr13:72,708,357-72,727,687	RNAPII	chr13	72726446	72729446	chr13	72780666	72783666	6	PIBF1 DIS3
NEIL3	chr4:177,309,836-177,362,943	RNAPII	chr4	176319095	176322095	chr4	177308417	177311417	3	SPCS3 RP11-87F15.2
NEIL3	chr4:177,309,836-177,362,943	RNAPII	chr4	177308417	177311417	chr4	177440798	177443798	7	AGA RP11-130F10.1
OIP5	chr15:41,309,268-41,332,621	CTCF	chr15	40902686	40905686	chr15	41330652	41333652	3	RP11-540O11.1
OIP5	chr15:41,309,268-41,332,621	CTCF	chr15	41229254	41232254	chr15	41330652	41333652	5	EXD1 CHP1
OIP5	chr15:41,309,268-41,332,621	RNAPII	chr15	40940285	40943285	chr15	41331036	41334036	5	NA
OIP5	chr15:41,309,268-41,332,621	RNAPII	chr15	41114833	41117833	chr15	41331036	41334036	4	INO80
OIP5	chr15:41,309,268-41,332,621	RNAPII	chr15	41229756	41232756	chr15	41331036	41334036	11	EXD1 CHP1
OIP5	chr15:41,309,268-41,332,621	RNAPII	chr15	41282567	41285567	chr15	41331036	41334036	13	OIP5-AS1
OIP5	chr15:41,309,268-41,332,621	RNAPII	chr15	41331036	41334036	chr15	41400966	41403966	5	NDUFAF1
OIP5	chr15:41,309,268-41,332,621	RNAPII	chr15	41331036	41334036	chr15	41415568	41418568	5	NA
PERP	chr6:138,088,505-138,107,511	CTCF	chr6	138000444	138003444	chr6	138106059	138109059	7	NA
PERP	chr6:138,088,505-138,107,511	CTCF	chr6	138000444	138003444	chr6	138108080	138111080	46	NA
PERP	chr6:138,088,505-138,107,511	CTCF	chr6	138003129	138006129	chr6	138106059	138109059	5	NA
PERP	chr6:138,088,505-138,107,511	CTCF	chr6	138003129	138006129	chr6	138108080	138111080	15	NA
PERP	chr6:138,088,505-138,107,511	CTCF	chr6	138005617	138008617	chr6	138108080	138111080	16	NA
PERP	chr6:138,088,505-138,107,511	CTCF	chr6	138108080	138111080	chr6	138764586	138767586	3	NA
PERP	chr6:138,088,505-138,107,511	CTCF	chr6	138108080	138111080	chr6	149722506	149725506	3	NA
PERP	chr6:138,088,505-138,107,511	RNAPII	chr6	138105883	138108883	chr6	138402702	138405702	3	HEBP2 MARCKSL1P2
PFKP	chr10:3,066,333-3,137,712	RNAPII	chr10	3067542	3070542	chr10	3080980	3083980	6	NA
PFKP	chr10:3,066,333-3,137,712	RNAPII	chr10	3067542	3070542	chr10	3089570	3092570	13	NA
PFKP	chr10:3,066,333-3,137,712	RNAPII	chr10	3067542	3070542	chr10	3102352	3105352	3	NA
PFKP	chr10:3,066,333-3,137,712	RNAPII	chr10	3067542	3070542	chr10	3107246	3110246	7	NA
PFKP	chr10:3,066,333-3,137,712	RNAPII	chr10	3067542	3070542	chr10	3107965	3110965	3	NA
PFKP	chr10:3,066,333-3,137,712	RNAPII	chr10	3067542	3070542	chr10	3171228	3174228	4	PITRM1
PKMYT1	chr16:2,968,024-2,980,539	CTCF	chr16	2873519	2876519	chr16	2982329	2985329	3	NA
PKMYT1	chr16:2,968,024-2,980,539	CTCF	chr16	2982329	2985329	chr16	3020086	3023086	4	TNFRSF12A CLDN6 THOC6 HCFC1R1
PKMYT1	chr16:2,968,024-2,980,539	RNAPII	chr16	2903370	2906370	chr16	2979046	2982046	4	NA
PKMYT1	chr16:2,968,024-2,980,539	RNAPII	chr16	2962543	2965543	chr16	2979046	2982046	6	KREMEN2
PKMYT1	chr16:2,968,024-2,980,539	RNAPII	chr16	2962543	2965543	chr16	2982266	2985266	5	KREMEN2
PKMYT1	chr16:2,968,024-2,980,539	RNAPII	chr16	2968717	2971717	chr16	2979046	2982046	18	PAQR4
PKMYT1	chr16:2,968,024-2,980,539	RNAPII	chr16	2968717	2971717	chr16	2982266	2985266	5	PAQR4
PKMYT1	chr16:2,968,024-2,980,539	RNAPII	chr16	2970374	2973374	chr16	2979046	2982046	5	PAQR4
PKMYT1	chr16:2,968,024-2,980,539	RNAPII	chr16	2979046	2982046	chr16	3002740	3005740	3	LA16c-380H5.2 LA16c-380H5.5
PKMYT1	chr16:2,968,024-2,980,539	RNAPII	chr16	2979046	2982046	chr16	3019831	3022831	7	TNFRSF12A CLDN6 THOC6 HCFC1R1
PKMYT1	chr16:2,968,024-2,980,539	RNAPII	chr16	2979046	2982046	chr16	3021927	3024927	4	CLDN6 THOC6 HCFC1R1
PKMYT1	chr16:2,968,024-2,980,539	RNAPII	chr16	2982266	2985266	chr16	3019831	3022831	4	TNFRSF12A CLDN6 THOC6 HCFC1R1
PKMYT1	chr16:2,968,024-2,980,539	RNAPII	chr16	2982266	2985266	chr16	3021927	3024927	6	CLDN6 THOC6 HCFC1R1
PLK1	chr16:23,677,656-23,690,367	CTCF	chr16	23677067	23680067	chr16	23726535	23729535	3	NA
PLK1	chr16:23,677,656-23,690,367	RNAPII	chr16	23639877	23642877	chr16	23677342	23680342	10	PALB2 DCTN5
PRMT8	chr12:3,381,349-3,593,973	EZH2	chr12	3380108	3380618	chr12	3536386	3536886	3	PRMT8
PSMA1	chr11:14,504,874-14,643,635	RNAPII	chr11	14519077	14522077	chr11	14642228	14645228	10	RP11-140L24.4
PSMA1	chr11:14,504,874-14,643,635	RNAPII	chr11	14642228	14645228	chr11	14890692	14893692	4	CYP2R1
PSMC6	chr14:52,707,172-52,728,587	RNAPII	chr14	52550975	52553975	chr14	52705637	52708637	6	TXNDC16 GPR137C
PSMC6	chr14:52,707,172-52,728,587	RNAPII	chr14	52694119	52697119	chr14	52705637	52708637	21	ERO1A
PSMC6	chr14:52,707,172-52,728,587	RNAPII	chr14	52705637	52708637	chr14	52728638	52731638	22	STYX
PSMC6	chr14:52,707,172-52,728,587	RNAPII	chr14	52705637	52708637	chr14	52790071	52793071	4	GNPNAT1
PSMD10P2	chr3:186,760,693-186,762,050	H3K27me3	chr3	157806802	157807390	chr3	186760384	186760884	4	NA
PTGES3	chr12:56,663,341-56,688,408	EZH2	chr12	56689455	56690003	chr12	79300889	79301389	3	PTGES3
PTGES3	chr12:56,663,341-56,688,408	RNAPII	chr12	56116741	56119741	chr12	56687156	56690156	3	ZC3H10 ESYT1 RP11-603J24.6 RPL41
PTGES3	chr12:56,663,341-56,688,408	RNAPII	chr12	56634849	56637849	chr12	56687156	56690156	27	BAZ2A
PTGES3	chr12:56,663,341-56,688,408	RNAPII	chr12	56644439	56647439	chr12	56687156	56690156	27	SNORD59A ATP5B
PTGES3	chr12:56,663,341-56,688,408	RNAPII	chr12	56687156	56690156	chr12	56709471	56712471	7	NA
PTGES3	chr12:56,663,341-56,688,408	RNAPII	chr12	56687156	56690156	chr12	56723882	56726882	48	NA
PTGES3	chr12:56,663,341-56,688,408	RNAPII	chr12	56687156	56690156	chr12	56750884	56753884	12	HSD17B6 PRIM1
PWP1	chr12:107,685,732-107,713,167	EZH2	chr12	107686803	107687478	chr12	108149641	108150141	3	NA
PWP1	chr12:107,685,732-107,713,167	RNAPII	chr12	107684312	107687312	chr12	107759658	107762658	7	PRDM4
RP11-462L8.1	chr10:32,958,845-33,082,102	RNAPII	chr10	32345432	32348432	chr10	32956632	32959632	3	RP11-135A24.4 AL391839.1 RP11-135A24.2
RP11-462L8.1	chr10:32,958,845-33,082,102	RNAPII	chr10	32345432	32348432	chr10	32958784	32961784	3	RP11-135A24.4 AL391839.1 RP11-135A24.2
RP11-462L8.1	chr10:32,958,845-33,082,102	RNAPII	chr10	32942905	32945905	chr10	32955159	32958159	4	AK3P5
RP11-462L8.1	chr10:32,958,845-33,082,102	RNAPII	chr10	32942905	32945905	chr10	32956632	32959632	6	AK3P5
RP11-462L8.1	chr10:32,958,845-33,082,102	RNAPII	chr10	32942905	32945905	chr10	32958784	32961784	4	AK3P5
RP11-462L8.1	chr10:32,958,845-33,082,102	RNAPII	chr10	32955159	32958159	chr10	32980350	32983350	12	NA
RP11-462L8.1	chr10:32,958,845-33,082,102	RNAPII	chr10	32955159	32958159	chr10	32981933	32984933	14	NA
RP11-462L8.1	chr10:32,958,845-33,082,102	RNAPII	chr10	32955159	32958159	chr10	33004273	33007273	7	ITGB1
RP11-462L8.1	chr10:32,958,845-33,082,102	RNAPII	chr10	32956632	32959632	chr10	32980350	32983350	32	NA
RP11-462L8.1	chr10:32,958,845-33,082,102	RNAPII	chr10	32956632	32959632	chr10	32981933	32984933	26	NA
RP11-462L8.1	chr10:32,958,845-33,082,102	RNAPII	chr10	32956632	32959632	chr10	32996670	32999670	6	NA
RP11-462L8.1	chr10:32,958,845-33,082,102	RNAPII	chr10	32956632	32959632	chr10	33004273	33007273	24	ITGB1
RP11-462L8.1	chr10:32,958,845-33,082,102	RNAPII	chr10	32958784	32961784	chr10	32979797	32982797	4	NA
RP11-462L8.1	chr10:32,958,845-33,082,102	RNAPII	chr10	32958784	32961784	chr10	32980350	32983350	52	NA
RP11-462L8.1	chr10:32,958,845-33,082,102	RNAPII	chr10	32958784	32961784	chr10	32981933	32984933	41	NA
RP11-462L8.1	chr10:32,958,845-33,082,102	RNAPII	chr10	32958784	32961784	chr10	32996670	32999670	3	NA
RP11-462L8.1	chr10:32,958,845-33,082,102	RNAPII	chr10	32958784	32961784	chr10	33004273	33007273	33	ITGB1
RP11-539E17.5	chr8:123,181,638-123,182,788	EZH2	chr8	122213415	122213915	chr8	123183204	123183714	3	NA
RRM2	chr2:10,122,328-10,131,419	CTCF	chr2	10071252	10074252	chr2	10123210	10126210	3	RRM2
RRM2	chr2:10,122,328-10,131,419	CTCF	chr2	10123210	10126210	chr2	10269232	10272232	3	NA
RRM2	chr2:10,122,328-10,131,419	CTCF	chr2	10123210	10126210	chr2	10407804	10410804	8	NA
RRM2	chr2:10,122,328-10,131,419	CTCF	chr2	10123210	10126210	chr2	10433615	10436615	17	NA
RRM2	chr2:10,122,328-10,131,419	RNAPII	chr2	10118998	10121998	chr2	10135837	10138837	3	NA
RRM2	chr2:10,122,328-10,131,419	RNAPII	chr2	10118998	10121998	chr2	10301340	10304340	4	HPCAL1
RRM2	chr2:10,122,328-10,131,419	RNAPII	chr2	10121064	10124064	chr2	10135837	10138837	4	NA
RRM2	chr2:10,122,328-10,131,419	RNAPII	chr2	10121064	10124064	chr2	10301340	10304340	5	HPCAL1
RRM2	chr2:10,122,328-10,131,419	RNAPII	chr2	10121064	10124064	chr2	10407682	10410682	3	NA
RRM2	chr2:10,122,328-10,131,419	RNAPII	chr2	10121064	10124064	chr2	10447241	10450241	9	SNORA80B ODC1 RP11-320M2.1
RUVBL2	chr19:48,993,448-49,015,995	CTCF	chr19	48786829	48789829	chr19	48991848	48994848	3	NA
RUVBL2	chr19:48,993,448-49,015,995	CTCF	chr19	48969614	48972614	chr19	48991848	48994848	4	NA
RUVBL2	chr19:48,993,448-49,015,995	CTCF	chr19	48977647	48980647	chr19	48991848	48994848	3	NA
RUVBL2	chr19:48,993,448-49,015,995	CTCF	chr19	48991848	48994848	chr19	49073541	49076541	4	KCNA7
RUVBL2	chr19:48,993,448-49,015,995	RNAPII	chr19	39969510	39972510	chr19	48992423	48995423	3	PSMC4
RUVBL2	chr19:48,993,448-49,015,995	RNAPII	chr19	48618056	48621056	chr19	48992423	48995423	3	SPHK2 RPL18
RUVBL2	chr19:48,993,448-49,015,995	RNAPII	chr19	48870900	48873900	chr19	48992423	48995423	3	PPP1R15A
RUVBL2	chr19:48,993,448-49,015,995	RNAPII	chr19	48874399	48877399	chr19	48992423	48995423	6	NA
RUVBL2	chr19:48,993,448-49,015,995	RNAPII	chr19	48898872	48901872	chr19	48992423	48995423	3	TULP2 NUCB1
RUVBL2	chr19:48,993,448-49,015,995	RNAPII	chr19	48965167	48968167	chr19	48992423	48995423	10	CTD-2639E6.9 FTL AC026803.1
RUVBL2	chr19:48,993,448-49,015,995	RNAPII	chr19	48967931	48970931	chr19	48992423	48995423	3	AC026803.1
RUVBL2	chr19:48,993,448-49,015,995	RNAPII	chr19	48968734	48971734	chr19	48992423	48995423	10	AC026803.1
RUVBL2	chr19:48,993,448-49,015,995	RNAPII	chr19	48992423	48995423	chr19	49054798	49057798	9	CGB7
RUVBL2	chr19:48,993,448-49,015,995	RNAPII	chr19	48992423	48995423	chr19	49084019	49087019	7	SNRNP70
RUVBL2	chr19:48,993,448-49,015,995	RNAPII	chr19	48992423	48995423	chr19	49148771	49151771	6	NA
S100A10	chr1:151,982,915-151,994,390	CTCF	chr1	151887653	151890653	chr1	151995475	151998475	6	NA
S100A10	chr1:151,982,915-151,994,390	CTCF	chr1	151932691	151935691	chr1	151995475	151998475	31	NA
S100A10	chr1:151,982,915-151,994,390	CTCF	chr1	151967471	151970471	chr1	151995475	151998475	57	NA
S100A10	chr1:151,982,915-151,994,390	CTCF	chr1	151995475	151998475	chr1	152012328	152015328	3	NA
S100A10	chr1:151,982,915-151,994,390	CTCF	chr1	151995475	151998475	chr1	152033226	152036226	3	NA
S100A10	chr1:151,982,915-151,994,390	RNAPII	chr1	151538849	151541849	chr1	151992837	151995837	3	TUFT1 RP11-74C1.4
S100A10	chr1:151,982,915-151,994,390	RNAPII	chr1	151908075	151911075	chr1	151992837	151995837	14	THEM4
S100A10	chr1:151,982,915-151,994,390	RNAPII	chr1	151978201	151981201	chr1	151992837	151995837	4	NA
S100A10	chr1:151,982,915-151,994,390	RNAPII	chr1	151978367	151981367	chr1	151992837	151995837	5	NA
S100A10	chr1:151,982,915-151,994,390	RNAPII	chr1	151979932	151982932	chr1	151991163	151994163	3	NA
S100A10	chr1:151,982,915-151,994,390	RNAPII	chr1	151979932	151982932	chr1	151992837	151995837	21	NA
S100A10	chr1:151,982,915-151,994,390	RNAPII	chr1	151992116	151995116	chr1	152035486	152038486	3	NA
S100A10	chr1:151,982,915-151,994,390	RNAPII	chr1	151992116	151995116	chr1	152046835	152049835	3	S100A11
S100A10	chr1:151,982,915-151,994,390	RNAPII	chr1	151992837	151995837	chr1	152035486	152038486	12	NA
S100A10	chr1:151,982,915-151,994,390	RNAPII	chr1	151992837	151995837	chr1	152046835	152049835	8	S100A11
S100A10	chr1:151,982,915-151,994,390	RNAPII	chr1	31943190	31946190	chr1	151992837	151995837	3	PTP4A2
S100A16	chr1:153,606,886-153,613,145	RNAPII	chr1	153532453	153535453	chr1	153611513	153614513	3	BX470102.3 S100A6
S100A16	chr1:153,606,886-153,613,145	RNAPII	chr1	153565291	153568291	chr1	153611513	153614513	3	S100A2
S100A16	chr1:153,606,886-153,613,145	RNAPII	chr1	153567075	153570075	chr1	153611513	153614513	5	S100A2
S100A16	chr1:153,606,886-153,613,145	RNAPII	chr1	153611513	153614513	chr1	153625968	153628968	13	S100A1
S100A16	chr1:153,606,886-153,613,145	RNAPII	chr1	153611513	153614513	chr1	153632632	153635632	16	S100A13 CHTOP RP1-178F15.5 RP1-178F15.4
S100A16	chr1:153,606,886-153,613,145	RNAPII	chr1	153611513	153614513	chr1	153657246	153660246	3	SNAPIN
S100A16	chr1:153,606,886-153,613,145	RNAPII	chr1	153611513	153614513	chr1	153669456	153672456	4	ILF2
SKA3	chr13:21,153,595-21,176,602	RNAPII	chr13	20901415	20904415	chr13	21175117	21178117	3	XPO4
SKA3	chr13:21,153,595-21,176,602	RNAPII	chr13	21060090	21063090	chr13	21175117	21178117	4	LATS2
SKA3	chr13:21,153,595-21,176,602	RNAPII	chr13	21139003	21142003	chr13	21175117	21178117	8	SNORD27 SAP18
SKA3	chr13:21,153,595-21,176,602	RNAPII	chr13	21175117	21178117	chr13	21457702	21460702	5	ZDHHC20
SLC16A3	chr17:82,228,397-82,261,129	RNAPII	chr17	81976035	81979035	chr17	82227564	82230564	3	ASPSCR1
SLC16A3	chr17:82,228,397-82,261,129	RNAPII	chr17	82204620	82207620	chr17	82227564	82230564	12	NA
SLC16A3	chr17:82,228,397-82,261,129	RNAPII	chr17	82212013	82215013	chr17	82227564	82230564	10	CCDC57 RP13-516M14.2
SLC16A3	chr17:82,228,397-82,261,129	RNAPII	chr17	82215442	82218442	chr17	82227564	82230564	6	RP13-516M14.2
SLC25A42	chr19:19,063,999-19,112,888	RNAPII	chr19	19062064	19065064	chr19	19136925	19139925	3	SLC25A42
SLC2A1	chr1:42,925,375-42,959,173	RNAPII	chr1	42923052	42926052	chr1	42957293	42960293	12	NA
SLC2A1	chr1:42,925,375-42,959,173	RNAPII	chr1	42957293	42960293	chr1	234960547	234963547	3	NA
SNTG2	chr2:950,868-1,367,613	EZH2	chr2	939617	940294	chr2	952685	953269	3	NA
SNTG2	chr2:950,868-1,367,613	EZH2	chr2	950058	950611	chr2	148090988	148091488	3	NA
SSBP1	chr7:141,738,321-141,787,922	CTCF	chr7	141653159	141656159	chr7	141736691	141739691	18	RP5-894A10.2
SSBP1	chr7:141,738,321-141,787,922	CTCF	chr7	141736691	141739691	chr7	141784637	141787637	3	TAS2R6P
SSBP1	chr7:141,738,321-141,787,922	EZH2	chr7	77139417	77139970	chr7	141739737	141740237	3	NA
SSBP1	chr7:141,738,321-141,787,922	RNAPII	chr7	141013527	141016527	chr7	141736918	141739918	6	MRPS33
SSBP1	chr7:141,738,321-141,787,922	RNAPII	chr7	141549938	141552938	chr7	141736918	141739918	11	AGK RP11-744I24.2
SSBP1	chr7:141,738,321-141,787,922	RNAPII	chr7	141700626	141703626	chr7	141736918	141739918	11	KIAA1147
STEAP1	chr7:90,154,375-90,164,829	CTCF	chr7	90151307	90154307	chr7	90261131	90264131	3	NA
STEAP1	chr7:90,154,375-90,164,829	CTCF	chr7	90151307	90154307	chr7	90296861	90299861	3	NA
STEAP1	chr7:90,154,375-90,164,829	CTCF	chr7	90152908	90155908	chr7	90210274	90213274	7	STEAP2-AS1
STEAP1	chr7:90,154,375-90,164,829	CTCF	chr7	90152908	90155908	chr7	90261131	90264131	23	NA
STEAP1	chr7:90,154,375-90,164,829	CTCF	chr7	90152908	90155908	chr7	90296861	90299861	4	NA
STEAP1	chr7:90,154,375-90,164,829	CTCF	chr7	90152908	90155908	chr7	90411559	90414559	3	NA
STEAP1	chr7:90,154,375-90,164,829	CTCF	chr7	90152908	90155908	chr7	90426452	90429452	8	NA
STEAP1	chr7:90,154,375-90,164,829	RNAPII	chr7	90153002	90156002	chr7	90210271	90213271	12	STEAP2-AS1
STEAP1	chr7:90,154,375-90,164,829	RNAPII	chr7	90153002	90156002	chr7	90243568	90246568	3	CFAP69
TACC3	chr4:1,721,490-1,745,176	RNAPII	chr4	1711380	1714380	chr4	1720054	1723054	17	TMEM129 TACC3
TK1	chr17:78,174,075-78,187,233	CTCF	chr17	78111301	78114301	chr17	78185682	78188682	3	TNRC6C-AS1
TK1	chr17:78,174,075-78,187,233	CTCF	chr17	78133036	78136036	chr17	78185682	78188682	3	TMC6
TK1	chr17:78,174,075-78,187,233	CTCF	chr17	78136034	78139034	chr17	78185682	78188682	3	NA
TK1	chr17:78,174,075-78,187,233	CTCF	chr17	78175222	78178222	chr17	78185682	78188682	3	NA
TK1	chr17:78,174,075-78,187,233	CTCF	chr17	78185682	78188682	chr17	78249586	78252586	3	TK1 AFMID
TK1	chr17:78,174,075-78,187,233	RNAPII	chr17	78127200	78130200	chr17	78185956	78188956	7	TMC8
TK1	chr17:78,174,075-78,187,233	RNAPII	chr17	78139272	78142272	chr17	78185956	78188956	14	NA
TK1	chr17:78,174,075-78,187,233	RNAPII	chr17	78150092	78153092	chr17	78185956	78188956	5	NA
TK1	chr17:78,174,075-78,187,233	RNAPII	chr17	78167967	78170967	chr17	78185956	78188956	13	SYNGR2
TK1	chr17:78,174,075-78,187,233	RNAPII	chr17	78169393	78172393	chr17	78185956	78188956	3	SYNGR2
TK1	chr17:78,174,075-78,187,233	RNAPII	chr17	78173109	78176109	chr17	78185956	78188956	5	NA
TK1	chr17:78,174,075-78,187,233	RNAPII	chr17	78175234	78178234	chr17	78185956	78188956	7	NA
TK1	chr17:78,174,075-78,187,233	RNAPII	chr17	78185956	78188956	chr17	78212726	78215726	10	RP11-219G17.6 BIRC5
TK1	chr17:78,174,075-78,187,233	RNAPII	chr17	78185956	78188956	chr17	78315965	78318965	4	AC061992.2
TK1	chr17:78,174,075-78,187,233	RNAPII	chr17	78185956	78188956	chr17	78420040	78423040	3	NA
TLE1	chr9:81,583,683-81,689,305	CTCF	chr9	81521647	81524647	chr9	81685718	81688718	6	NA
TLE1	chr9:81,583,683-81,689,305	CTCF	chr9	81685718	81688718	chr9	81847127	81850127	3	NA
TLE1	chr9:81,583,683-81,689,305	CTCF	chr9	81685718	81688718	chr9	82960190	82963190	3	NA
TLE1	chr9:81,583,683-81,689,305	RNAPII	chr9	35101707	35104707	chr9	81688547	81691547	3	STOML2
TUBA1C	chr12:49,188,736-49,274,603	RNAPII	chr12	27021023	27024023	chr12	49187542	49190542	3	MED21
TUBA1C	chr12:49,188,736-49,274,603	RNAPII	chr12	49017255	49020255	chr12	49187542	49190542	3	PRKAG1
TUBA1C	chr12:49,188,736-49,274,603	RNAPII	chr12	49068446	49071446	chr12	49187542	49190542	3	RHEBL1
TUBA1C	chr12:49,188,736-49,274,603	RNAPII	chr12	49109227	49112227	chr12	49187542	49190542	8	LMBR1L
TUBA1C	chr12:49,188,736-49,274,603	RNAPII	chr12	49129695	49132695	chr12	49187542	49190542	57	RP11-386G11.10 TUBA1B Y_RNA
TUBA1C	chr12:49,188,736-49,274,603	RNAPII	chr12	49187542	49190542	chr12	120291538	120294538	3	RNU4-2 RNU4-1
TUBA1C	chr12:49,188,736-49,274,603	RNAPII	chr12	49187542	49190542	chr12	49233878	49236878	54	NA
TUBA1C	chr12:49,188,736-49,274,603	RNAPII	chr12	49187542	49190542	chr12	49264105	49267105	4	RP11-977B10.2
TUBA1C	chr12:49,188,736-49,274,603	RNAPII	chr12	49187542	49190542	chr12	49265132	49268132	15	RP11-977B10.2
TUBA1C	chr12:49,188,736-49,274,603	RNAPII	chr12	49187542	49190542	chr12	56116741	56119741	3	ZC3H10 ESYT1 RP11-603J24.6 RPL41
UBE2V2	chr8:48,008,400-48,064,708	RNAPII	chr8	47737441	47740441	chr8	48006962	48009962	3	CEBPD
UBE2V2	chr8:48,008,400-48,064,708	RNAPII	chr8	47959397	47962397	chr8	48006962	48009962	5	PRKDC MCM4
ZNF207	chr17:32,350,117-32,381,886	RNAPII	chr17	32340517	32343517	chr17	32348598	32351598	17	OOSP1P2
ZNF207	chr17:32,350,117-32,381,886	RNAPII	chr17	32348598	32351598	chr17	32443035	32446035	11	PSMD11 RP11-227G15.12
