# Supplementary material for: Mapping Multi-factor-mediated Chromatin Interactions to Assess Dysregulation of Lung Cancer-related Genes
Source: Genomics Proteomics Bioinformatics. 2023 Jan 23;21(3):573–88. doi: 10.1016/j.gpb.2023.01.004 (PMC10787015; doi:10.1016/j.gpb.2023.01.004)
Supplement: Supplementary Table S4 — Lung cancer related GWAS SNPs and those involved in chromatin interactions [file mmc10.xlsx]

## Sheet: GWAS SNPs
Lung cancer related GWAS SNPs from GWAS Catalog
Note: GWAS, genome-wide association study; SNPs, single nucleotide polymorphisms.
rs7534220
rs78062588
rs116480793
rs2808630
rs77045810
rs10911725
rs114864108
rs75227923
rs34763909
rs144503462
rs10436951
rs117105675
rs71658797
rs71641308
rs35535570
rs17382996
rs34517439
rs17391694
rs71641333
rs6700362
rs34443463
rs12081674
rs62621207
rs11591710
rs7902587
rs7086803
rs2918130
rs7900823
rs10904377
rs1926203
rs60280813
rs7941595
rs78334599
rs55768116
rs1056562
rs1629083
rs61677309
rs61900932
rs2403597
rs4755351
rs11032090
rs78853063
rs2072113
rs2187172
rs1512829
rs7979031
rs7299138
rs12369136
rs116901460
rs215335
rs6580649
rs11610143
rs3847711
rs9668978
rs7962738
rs7953330
rs4619206
rs10849605
rs753955
rs56404467
rs11571833
rs185038874
rs2352028
rs1200399
rs11848063
rs1316298
rs118022189
rs56377826
rs748404
rs2439831
rs35028925
rs2412819
rs66759488
rs79040073
rs77468143
rs7169304
rs11632038
rs17400427
rs7182948
rs28516445
rs12904211
rs4589502
rs11855650
rs79149102
rs12439944
rs62027346
rs8034191
rs55781567
rs1051730
rs8042374
rs11639372
rs2004038
rs4886591
rs28408315
rs17791430
rs28510890
rs78442819
rs9635542
rs74635764
rs34638657
rs140040369
rs10445262
rs7216064
rs17181550
rs3794742
rs631644
rs79421398
rs7227917
rs9960703
rs8108034
rs66500423
rs56113850
rs2006209
rs72981884
rs681343
rs12165127
rs639436
rs2006209
rs10436951
rs144503462
rs17697383
rs114928225
rs59396197
rs10197940
rs1991625
rs722864
rs1866631
rs115882368
rs72899227
rs2119148
rs116350534
rs55902839
rs13383928
rs72949976
rs111308888
rs62140840
rs11902506
rs2289393
rs2083389
rs6710503
rs17007554
rs79368540
rs191932161
rs17038564
rs1039766
rs79294676
rs11692700
rs116165775
rs55864010
rs76980472
rs151124926
rs4254535
rs150954074
rs17879961
rs36600
rs114624737
rs76486688
rs75077515
rs9869622
rs2293607
rs28649851
rs11375254
rs4488809
rs13080835
rs13314271
rs10937405
rs7626795
rs366403
rs7428320
rs1530057
rs1880828
rs11941078
rs2320614
rs1479090
rs185866804
rs10016781
rs12108538
rs10434093
rs7683574
rs113659074
rs78154696
rs79398649
rs190996050
rs12517665
rs6891344
rs11747272
rs7705526
rs2736100
rs2853677
rs4975616
rs421629
rs380286
rs402710
rs401681
rs31489
rs34357052
rs12514642
rs35772018
rs4406174
rs6897545
rs79793963
rs10479542
rs29999
rs3810859
rs31489
rs401681
rs402710
rs380286
rs421629
rs12514642
rs78154696
rs79398649
rs190996050
rs35452836
rs13205254
rs72951719
rs9387478
rs9387479
rs9322193
rs11751666
rs6920364
rs444210
rs17615336
rs62402518
rs35789010
rs13191296
rs28412066
rs13191445
rs36109883
rs3999544
rs34158769
rs41266839
rs3734542
rs36162392
rs66488313
rs34244947
rs80264589
rs34816374
rs35768595
rs13212562
rs149866169
rs10807026
rs13217620
rs35037868
rs13199649
rs13218875
rs34662244
rs35952432
rs34661125
rs67340775
rs13201681
rs67381177
rs4324798
rs148696809
rs2233956
rs3094222
rs2596500
rs3117582
rs3131378
rs501942
rs3817963
rs2395185
rs7383287
rs114984535
rs210191
rs2316515
rs7741164
rs62389424
rs10755723
rs117497853
rs117534741
rs117413473
rs3131378
rs501942
rs3817963
rs2395185
rs7383287
rs114984535
rs4324798
rs2233956
rs3094222
rs2596500
rs4324798
rs3117582
rs3131378
rs501942
rs3817963
rs2395185
rs7383287
rs148696809
rs114984535
rs2233956
rs3094222
rs3117582
rs3131378
rs501942
rs3817963
rs2395185
rs7383287
rs114984535
rs4324798
rs148696809
rs2233956
rs3094222
rs2596500
rs3117582
rs3817963
rs2395185
rs4324798
rs2233956
rs3094222
rs2596500
rs3117582
rs3131378
rs501942
rs3817963
rs2395185
rs7383287
rs114984535
rs4324798
rs148696809
rs2233956
rs3094222
rs2596500
rs3117582
rs3131378
rs501942
rs3817963
rs2395185
rs114984535
rs4324798
rs4324798
rs2596500
rs148696809
rs3117582
rs3131378
rs501942
rs3817963
rs2395185
rs7383287
rs3817963
rs147560684
rs10265693
rs11514963
rs3944100
rs4722166
rs2877187
rs11769862
rs4455778
rs56212584
rs117049781
rs139328189
rs148791337
rs7805022
rs3019885
rs10113175
rs17775239
rs2608029
rs67824503
rs72728744
rs10091877
rs144706282
rs2404618
rs4921799
rs3816788
rs76694908
rs11780471
rs7839435
rs2741348
rs7820838
rs4236709
rs6989042
rs188586526
rs142328647
rs12234934
rs2404618
rs2404618
rs35440884
rs10984970
rs140701862
rs75420629
rs12336169
rs10811609
rs10429489
rs885518
rs7026112
rs62560775
rs72658409
rs148802107
rs10969557
rs10758203
rs35201538
rs75108857
rs191205566

## Sheet: Lung cancer GWAS SNPs involved 
Table S4 Lung cancer related GWAS SNPs and those involved in chromatin interactions
Note: In total, there are 394 lung cancer GWAS SNPs, and 29 of them are involved in chromatin interactions.
SNP	Locus	Interaction type / Factor	Interaction anchor 1			Interaction anchor 2			PET counts	Genes at anchor1	Genes at anchor2
rs75227923	chr1:199,247,988	EZH2	chr1	81511282	81511811	chr1	199247634	199248134	3	ADGRL2	RP11-382E9.1
rs17697383	chr2:105,454,163	CTCF	chr2	105368488	105371488	chr2	105453478	105456478	4	AC012360.6,FHL2	NA
rs17697383	chr2:105,454,163	CTCF	chr2	105402457	105405457	chr2	105453478	105456478	3	FHL2	NA
rs17697383	chr2:105,454,163	CTCF	chr2	105453478	105456478	chr2	105517645	105520645	6	NA	NA
rs17697383	chr2:105,454,163	CTCF	chr2	105453478	105456478	chr2	105519894	105522894	10	NA	NA
rs1866631	chr2:173,211,032	CTCF	chr2	172805107	172808107	chr2	173209277	173212277	4	RAPGEF4	AC013461.1,MLK7-AS1
rs1866631	chr2:173,211,032	CTCF	chr2	172970701	172973701	chr2	173209277	173212277	4	RAPGEF4	AC013461.1,MLK7-AS1
rs1866631	chr2:173,211,032	CTCF	chr2	173020576	173023576	chr2	173209277	173212277	4	RAPGEF4	AC013461.1,MLK7-AS1
rs1866631	chr2:173,211,032	CTCF	chr2	173026133	173029133	chr2	173209277	173212277	40	RAPGEF4	AC013461.1,MLK7-AS1
rs1866631	chr2:173,211,032	CTCF	chr2	173074324	173077324	chr2	173209277	173212277	8	AC013461.1	AC013461.1,MLK7-AS1
rs1866631	chr2:173,211,032	CTCF	chr2	173090032	173093032	chr2	173209277	173212277	5	AC013461.1	AC013461.1,MLK7-AS1
rs4254535	chr2:68,971,255	RNAPII	chr2	68970154	68973154	chr2	69012950	69015950	11	GKN1	ANTXR1
rs2293607	chr3:169,764,546	RNAPII	chr3	149969584	149972584	chr3	169763357	169766357	3	PFN2	TERC,Telomerase-vert,ACTRT3
rs2293607	chr3:169,764,546	CTCF	chr3	169743287	169746287	chr3	169761592	169764592	3	NA	TERC,Telomerase-vert
rs2293607	chr3:169,764,546	CTCF	chr3	169761592	169764592	chr3	170036416	170039416	3	TERC,Telomerase-vert	GPR160
rs2293607	chr3:169,764,546	CTCF	chr3	169761592	169764592	chr3	170052906	170055906	3	TERC,Telomerase-vert	RNU4-38P,GPR160
rs2293607	chr3:169,764,546	RNAPII	chr3	169763357	169766357	chr3	169771907	169774907	37	TERC,Telomerase-vert,ACTRT3	RP11-816J6.3,MYNN
rs2293607	chr3:169,764,546	RNAPII	chr3	169763357	169766357	chr3	169965262	169968262	4	TERC,Telomerase-vert,ACTRT3	RP11-379K17.4,SEC62
rs2293607	chr3:169,764,546	RNAPII	chr3	169763357	169766357	chr3	170221012	170224012	3	TERC,Telomerase-vert,ACTRT3	PRKCI
rs79398649	chr5:1,004,586	CTCF	chr5	1003257	1006257	chr5	1138979	1141979	4	RP11-43F13.4	NA
rs79398649	chr5:1,004,586	CTCF	chr5	1003257	1006257	chr5	1166818	1169818	7	RP11-43F13.4	NA
rs79398649	chr5:1,004,586	CTCF	chr5	1003257	1006257	chr5	35925131	35928131	3	RP11-43F13.4	CAPSL
rs79398649	chr5:1,004,586	EZH2	chr5	1003942	1004631	chr5	1019143	1020038	5	RP11-43F13.4	NKD2
rs4975616	chr5:1,315,544	RNAPII	chr5	1315123	1318123	chr5	1343623	1346623	3	CLPTM1L	CLPTM1L
rs79398649	chr5:1,004,586	CTCF	chr5	922094	925094	chr5	1003257	1006257	6	NA	RP11-43F13.4
rs3999544	chr6:26,285,638	RNAPII	chr6	26020297	26023297	chr6	26283908	26286908	7	HIST1H3A,HIST1H4A	HIST1H4H
rs3999544	chr6:26,285,638	RNAPII	chr6	26025631	26028631	chr6	26283908	26286908	3	HIST1H4B	HIST1H4H
rs3999544	chr6:26,285,638	RNAPII	chr6	26031867	26034867	chr6	26283908	26286908	4	HIST1H3B,HIST1H2AB	HIST1H4H
rs3999544	chr6:26,285,638	RNAPII	chr6	26102583	26105583	chr6	26283908	26286908	6	HIST1H4C,HIST1H1T,HIST1H2BB	HIST1H4H
rs3999544	chr6:26,285,638	RNAPII	chr6	26124023	26127023	chr6	26283908	26286908	9	U91328.1,HIST1H2AC	HIST1H4H
rs3999544	chr6:26,285,638	RNAPII	chr6	26170564	26173564	chr6	26283908	26286908	4	HIST1H2BD,RP1-221C16.8,HIST1H2BE	HIST1H4H
rs3999544	chr6:26,285,638	RNAPII	chr6	26182565	26185565	chr6	26283908	26286908	7	HIST1H2BE	HIST1H4H
rs3999544	chr6:26,285,638	RNAPII	chr6	26187436	26190436	chr6	26283908	26286908	23	HIST1H4D	HIST1H4H
rs3999544	chr6:26,285,638	RNAPII	chr6	26233313	26236313	chr6	26283908	26286908	32	HIST1H1D	HIST1H4H
rs3999544	chr6:26,285,638	RNAPII	chr6	26249065	26252065	chr6	26283908	26286908	15	HIST1H3F,HIST1H2BH	HIST1H4H
rs3999544	chr6:26,285,638	RNAPII	chr6	26271574	26274574	chr6	26283908	26286908	24	HIST1H3G,HIST1H2APS4,HIST1H2BI	HIST1H4H
rs3999544	chr6:26,285,638	RNAPII	chr6	26283908	26286908	chr6	27132409	27135409	4	HIST1H4H	HIST1H2BJ,HIST1H2AG
rs3999544	chr6:26,285,638	RNAPII	chr6	26283908	26286908	chr6	27807038	27810038	3	HIST1H4H	HIST1H4PS1,HIST1H2BL,HIST1H2AI,AL009179.1,HIST1H3H
rs36162392	chr6:26,568,906	CTCF	chr6	26340283	26343283	chr6	26567815	26570815	5	NA	NA
rs36162392	chr6:26,568,906	CTCF	chr6	26567815	26570815	chr6	26594443	26597443	3	NA	ABT1
rs35037868	chr6:27,791,335	CTCF	chr6	27160545	27163545	chr6	27791021	27794021	6	NA	NA
rs35037868	chr6:27,791,335	CTCF	chr6	27187509	27190509	chr6	27791021	27794021	11	NA	NA
rs149866169	chr6:27,473,943	RNAPII	chr6	27387345	27390345	chr6	27471636	27474636	5	ZNF391	ZNF184
rs35037868	chr6:27,791,335	CTCF	chr6	27517477	27520477	chr6	27791021	27794021	3	NA	NA
rs35037868	chr6:27,791,335	CTCF	chr6	27750914	27753914	chr6	27791021	27794021	6	NA	NA
rs35037868	chr6:27,791,335	CTCF	chr6	27771100	27774100	chr6	27791021	27794021	17	NA	NA
rs34662244	chr6:28,106,102	RNAPII	chr6	28079704	28082704	chr6	28103308	28106308	14	RP1-313I6.12,ZNF165	NA
rs34662244	chr6:28,106,102	RNAPII	chr6	28103308	28106308	chr6	28123129	28126129	6	NA	ZSCAN16,ZSCAN16-AS1
rs34662244	chr6:28,106,102	RNAPII	chr6	28103308	28106308	chr6	28135275	28138275	9	NA	RP1-265C24.8,ZSCAN16-AS1
rs34662244	chr6:28,106,102	RNAPII	chr6	28103308	28106308	chr6	28140324	28143324	3	NA	ZKSCAN8
rs34662244	chr6:28,106,102	RNAPII	chr6	28103308	28106308	chr6	28280084	28283084	3	NA	RP5-874C20.8,PGBD1
rs34662244	chr6:28,106,102	RNAPII	chr6	28103308	28106308	chr6	28348460	28351460	3	NA	ZSCAN31,ZKSCAN3
rs67340775	chr6:28,336,606	RNAPII	chr6	28223807	28226807	chr6	28334578	28337578	3	ZSCAN9	ZSCAN31
rs67340775	chr6:28,336,606	RNAPII	chr6	28250756	28253756	chr6	28334578	28337578	5	ZKSCAN4	ZSCAN31
rs67340775	chr6:28,336,606	RNAPII	chr6	28265637	28268637	chr6	28334578	28337578	4	ZSCAN26,RP5-874C20.8	ZSCAN31
rs67340775	chr6:28,336,606	RNAPII	chr6	28280084	28283084	chr6	28334578	28337578	10	RP5-874C20.8,PGBD1	ZSCAN31
rs67340775	chr6:28,336,606	RNAPII	chr6	28334578	28337578	chr6	28348460	28351460	9	ZSCAN31	ZSCAN31,ZKSCAN3
rs67340775	chr6:28,336,606	RNAPII	chr6	28334578	28337578	chr6	28398369	28401369	5	ZSCAN31	ZSCAN12
rs3117582	chr6:31,652,742	RNAPII	chr6	31540929	31543929	chr6	31650976	31653976	7	DDX39B-AS1,ATP6V1G2,DDX39B,ATP6V1G2-DDX39B,SNORD84	BAG6,APOM
rs3117582	chr6:31,652,742	RNAPII	chr6	31619582	31622582	chr6	31650976	31653976	24	PRRC2A,SNORA38	BAG6,APOM
rs3117582	chr6:31,652,742	RNAPII	chr6	31631389	31634389	chr6	31650976	31653976	3	MIR6832,PRRC2A	BAG6,APOM
rs3117582	chr6:31,652,742	RNAPII	chr6	31650976	31653976	chr6	31659229	31662229	12	BAG6,APOM	C6orf47,C6orf47-AS1,GPANK1,Y_RNA
rs3117582	chr6:31,652,742	RNAPII	chr6	31650976	31653976	chr6	31664648	31667648	22	BAG6,APOM	GPANK1,CSNK2B,XXbac-BPG32J3.22
rs3117582	chr6:31,652,742	RNAPII	chr6	31650976	31653976	chr6	31728701	31731701	4	BAG6,APOM	DDAH2,CLIC1
rs3117582	chr6:31,652,742	RNAPII	chr6	31650976	31653976	chr6	31738545	31741545	4	BAG6,APOM	CLIC1,MSH5,MSH5-SAPCD1
rs3117582	chr6:31,652,742	RNAPII	chr6	31650976	31653976	chr6	31814087	31817087	3	BAG6,APOM	HSPA1L,HSPA1A
rs3117582	chr6:31,652,742	RNAPII	chr6	31650976	31653976	chr6	31833475	31836475	3	BAG6,APOM	SNORD52,C6orf48,SNORD48
rs10091877	chr8:13,034,876	CTCF	chr8	12865536	12868536	chr8	13032560	13035560	17	NA	NA
rs7820838	chr8:32,548,460	CTCF	chr8	32126675	32129675	chr8	32547714	32550714	3	NRG1-IT1,NRG1	NRG1
rs7820838	chr8:32,548,460	CTCF	chr8	32222196	32225196	chr8	32547714	32550714	3	NRG1	NRG1
rs7820838	chr8:32,548,460	CTCF	chr8	32223953	32226953	chr8	32547714	32550714	27	NRG1	NRG1
rs7820838	chr8:32,548,460	CTCF	chr8	32310538	32313538	chr8	32547714	32550714	6	NRG1	NRG1
rs7820838	chr8:32,548,460	CTCF	chr8	32316396	32319396	chr8	32545763	32548763	4	NRG1	NRG1
rs7820838	chr8:32,548,460	CTCF	chr8	32316396	32319396	chr8	32546569	32549569	11	NRG1	NRG1
rs7820838	chr8:32,548,460	CTCF	chr8	32316396	32319396	chr8	32547102	32550102	5	NRG1	NRG1
rs7820838	chr8:32,548,460	CTCF	chr8	32316396	32319396	chr8	32547714	32550714	35	NRG1	NRG1
rs7820838	chr8:32,548,460	RNAPII	chr8	32321980	32324980	chr8	32545820	32548820	7	NRG1	NRG1
rs7820838	chr8:32,548,460	RNAPII	chr8	32321980	32324980	chr8	32547283	32550283	25	NRG1	NRG1
rs7820838	chr8:32,548,460	CTCF	chr8	32352194	32355194	chr8	32546569	32549569	8	NRG1	NRG1
rs7820838	chr8:32,548,460	CTCF	chr8	32547714	32550714	chr8	33105298	33108298	6	NRG1	NA
rs62621207	chr10:100,912,490	RNAPII	chr10	100911661	100914661	chr10	100968069	100971069	3	RP11-179B2.2,SLF2	RP11-108L7.14,MRPL43,SEMA4G
rs62621207	chr10:100,912,490	RNAPII	chr10	100911661	100914661	chr10	100997791	101000791	3	RP11-179B2.2,SLF2	LZTS2
rs60280813	chr10:97,913,425	CTCF	chr10	97790651	97793651	chr10	97913424	97916424	5	NA	CRTAC1
rs60280813	chr10:97,913,425	CTCF	chr10	97868112	97871112	chr10	97913424	97916424	3	GOLGA7B,CRTAC1	CRTAC1
rs60280813	chr10:97,913,425	CTCF	chr10	97913424	97916424	chr10	98026870	98029870	5	CRTAC1	CRTAC1
rs60280813	chr10:97,913,425	CTCF	chr10	97913424	97916424	chr10	98040151	98043151	24	CRTAC1	NA
rs60280813	chr10:97,913,425	CTCF	chr10	97913424	97916424	chr10	98044450	98047450	10	CRTAC1	NA
rs61677309	chr11:118,297,370	CTCF	chr11	118294534	118297534	chr11	118351835	118354835	8	NA	CD3G
rs4755351	chr11:33,017,546	EZH2	chr11	15223786	15224299	chr11	33017205	33017705	3	INSC	DEPDC7
rs78853063	chr11:57,482,552	CTCF	chr11	57344291	57347291	chr11	57481728	57484728	4	P2RX3	SLC43A1
rs78853063	chr11:57,482,552	CTCF	chr11	57457343	57460343	chr11	57481728	57484728	13	RTN4RL2	SLC43A1
rs78853063	chr11:57,482,552	CTCF	chr11	57481728	57484728	chr11	57525838	57528838	4	SLC43A1	RN7SL605P,TIMM10
rs7962738	chr12:7,059,367	RNAPII	chr12	6945066	6948066	chr12	7059263	7062263	4	C12orf57,PTPN6	C1S
rs7962738	chr12:7,059,367	RNAPII	chr12	7017086	7020086	chr12	7059263	7062263	4	LPCAT3,C1S	C1S
rs7962738	chr12:7,059,367	CTCF	chr12	7017485	7020485	chr12	7059136	7062136	3	LPCAT3,C1S	C1S
rs7962738	chr12:7,059,367	CTCF	chr12	7059136	7062136	chr12	7076868	7079868	10	C1S	C1R
rs7962738	chr12:7,059,367	CTCF	chr12	7059136	7062136	chr12	7091115	7094115	38	C1S	C1R,C1RL
rs7962738	chr12:7,059,367	CTCF	chr12	7059136	7062136	chr12	7107826	7110826	21	C1S	C1RL,C1RL-AS1
rs7962738	chr12:7,059,367	CTCF	chr12	7059136	7062136	chr12	7111958	7114958	8	C1S	ABC12-49244600F4.4,C1RL-AS1
rs7962738	chr12:7,059,367	CTCF	chr12	7059136	7062136	chr12	7143103	7146103	5	C1S	CLSTN3
rs7962738	chr12:7,059,367	CTCF	chr12	7059136	7062136	chr12	7218337	7221337	3	C1S	PEX5
rs7962738	chr12:7,059,367	CTCF	chr12	7059136	7062136	chr12	7637356	7640356	3	C1S	NA
rs7962738	chr12:7,059,367	RNAPII	chr12	7059263	7062263	chr12	7092321	7095321	10	C1S	C1R,C1RL
rs7962738	chr12:7,059,367	RNAPII	chr12	7059263	7062263	chr12	7107104	7110104	16	C1S	C1RL,C1RL-AS1
rs7962738	chr12:7,059,367	RNAPII	chr12	7059263	7062263	chr12	7188321	7191321	3	C1S	RP11-273B20.3,PEX5
rs66759488	chr15:47,285,253	EZH2	chr15	33332987	33333564	chr15	47284820	47285320	3	RYR3	SEMA6D
rs2412819	chr15:43,863,559	EZH2	chr15	43212794	43213294	chr15	43863097	43863613	3	EPB42	Y_RNA,WDR76
rs2439831	chr15:43,492,276	RNAPII	chr15	43491621	43494621	chr15	43509287	43512287	4	TP53BP1	TP53BP1,MAP1A
rs4589502	chr15:66,862,730	CTCF	chr15	66602275	66605275	chr15	66861510	66864510	7	LINC01169	RP11-622C24.2
rs4589502	chr15:66,862,730	CTCF	chr15	66617820	66620820	chr15	66861510	66864510	5	LINC01169	RP11-622C24.2
rs4589502	chr15:66,862,730	CTCF	chr15	66773043	66776043	chr15	66861510	66864510	12	SMAD6	RP11-622C24.2
rs4589502	chr15:66,862,730	CTCF	chr15	66787763	66790763	chr15	66861510	66864510	5	NA	RP11-622C24.2
rs4589502	chr15:66,862,730	CTCF	chr15	66849871	66852871	chr15	66861510	66864510	3	NA	RP11-622C24.2
rs4589502	chr15:66,862,730	CTCF	chr15	66861510	66864510	chr15	66902350	66905350	21	RP11-622C24.2	NA
rs4589502	chr15:66,862,730	CTCF	chr15	66861510	66864510	chr15	66945394	66948394	6	RP11-622C24.2	RP11-798K3.3
rs12439944	chr15:74,783,308	CTCF	chr15	74767519	74770519	chr15	74780486	74783486	3	NA	CSK
rs12439944	chr15:74,783,308	CTCF	chr15	74769748	74772748	chr15	74780486	74783486	5	NA	CSK
rs12439944	chr15:74,783,308	CTCF	chr15	74780486	74783486	chr15	74798844	74801844	4	CSK	CSK
rs12439944	chr15:74,783,308	CTCF	chr15	74780486	74783486	chr15	74833938	74836938	3	CSK	ULK3
rs12439944	chr15:74,783,308	CTCF	chr15	74780486	74783486	chr15	74841724	74844724	4	CSK	ULK3,SCAMP2
rs12439944	chr15:74,783,308	CTCF	chr15	74780486	74783486	chr15	74949049	74952049	7	CSK	NA
rs12439944	chr15:74,783,308	RNAPII	chr15	74780632	74783632	chr15	74841746	74844746	3	CSK	ULK3,SCAMP2
rs55781567	chr15:78,565,643	RNAPII	chr15	78298123	78301123	chr15	78564158	78567158	5	WDR61,RP11-762H8.5	CHRNA5
rs55781567	chr15:78,565,643	RNAPII	chr15	78436785	78439785	chr15	78564158	78567158	7	IREB2	CHRNA5
rs55781567	chr15:78,565,643	RNAPII	chr15	78506120	78509120	chr15	78564158	78567158	6	HYKK	CHRNA5
rs55781567	chr15:78,565,643	RNAPII	chr15	78538975	78541975	chr15	78564158	78567158	34	PSMA4	CHRNA5
rs55781567	chr15:78,565,643	RNAPII	chr15	78564158	78567158	chr15	78858659	78861659	3	CHRNA5	RPL21P116,MORF4L1
rs3794742	chr17:78,169,466	RNAPII	chr17	78127200	78130200	chr17	78169393	78172393	3	TMC8,TMC6	SYNGR2,TK1
rs3794742	chr17:78,169,466	RNAPII	chr17	78139272	78142272	chr17	78167967	78170967	7	TMC8	SYNGR2
rs3794742	chr17:78,169,466	RNAPII	chr17	78139272	78142272	chr17	78169393	78172393	5	TMC8	SYNGR2,TK1
rs3794742	chr17:78,169,466	RNAPII	chr17	78150092	78153092	chr17	78167967	78170967	3	C17orf99	SYNGR2
rs3794742	chr17:78,169,466	RNAPII	chr17	78167967	78170967	chr17	78185956	78188956	13	SYNGR2	TK1,AFMID
rs3794742	chr17:78,169,466	RNAPII	chr17	78169393	78172393	chr17	78185956	78188956	3	SYNGR2,TK1	TK1,AFMID
