# Supplementary material for: Mapping Multi-factor-mediated Chromatin Interactions to Assess Dysregulation of Lung Cancer-related Genes
Source: Genomics Proteomics Bioinformatics. 2023 Jan 23;21(3):573–88. doi: 10.1016/j.gpb.2023.01.004 (PMC10787015; doi:10.1016/j.gpb.2023.01.004)
Supplement: Supplementary Table S5 — Differentially expressed genes between A549 and BEAS-2B cell lines [file mmc11.xlsx]

## Sheet: Sheet1
Table S5 Differentially expressed genes between A549 and BEAS-2B cell lines
Note: FPKM, fragments per kilobase of exon model per million mapped fragments.
Gene_ID	Gene_name	Locus	FPKM in A549	FPKM in BEAS-2B	Log2(fold change)	Adjusted Pvalue
ENSG00000000419	DPM1	chr20:50,934,867-50,958,555	27.3101	66.4427	-1.08009	4.80246e-08
ENSG00000000971	CFH	chr1:196,651,878-196,747,504	17.5507	2.88686	3.39633	1.65182e-30
ENSG00000001084	GCLC	chr6:53,497,341-53,616,970	35.0662	10.9428	2.05448	8.21622e-28
ENSG00000001460	STPG1	chr1:24,356,999-24,416,934	3.24979	8.91235	-1.46207	2.33148e-06
ENSG00000001461	NIPAL3	chr1:24,415,794-24,472,976	4.1646	12.1348	-1.42455	2.95939e-09
ENSG00000001561	ENPP4	chr6:46,129,993-46,146,699	0.724188	1.7902	-1.14248	0.0041842
ENSG00000001617	SEMA3F	chr3:50,155,045-50,189,075	4.6563	21.4176	-1.99832	7.75985e-12
ENSG00000002079	MYH16	chr7:99,238,794-99,311,130	0.0475565	0	6.90742	0.00309069
ENSG00000002330	BAD	chr11:64,269,830-64,284,704	25.7408	69.8735	-1.17345	3.25019e-09
ENSG00000002587	HS3ST1	chr4:11,393,150-11,429,765	0.47416	0.04403	3.78815	2.52285e-06
ENSG00000002746	HECW1	chr7:43,112,599-43,566,001	6.21981	0.259905	5.89584	8.33273e-61
ENSG00000002919	SNX11	chr17:48,103,357-48,123,074	12.9537	34.7057	-1.22618	2.96477e-07
ENSG00000003096	KLHL13	chrX:117,897,813-118,117,340	0.239862	2.28811	-2.47042	4.80645e-06
ENSG00000003137	CYP26B1	chr2:72,129,238-72,148,038	6.51524	0.015637	9.0051	4.60855e-36
ENSG00000003147	ICA1	chr7:8,113,184-8,262,687	1.13702	2.91705	-1.31547	0.00659225
ENSG00000003249	DBNDD1	chr16:90,004,865-90,020,128	15.4201	5.53942	1.75281	1.60537e-16
ENSG00000003402	CFLAR	chr2:201,116,104-201,176,687	30.1589	14.9188	1.2892	4.74207e-12
ENSG00000003436	TFPI	chr2:187,464,230-187,565,760	22.4091	11.8112	1.41738	1.21924e-08
ENSG00000003756	RBM5	chr3:50,088,908-50,119,021	19.7087	35.9992	-1.09663	3.27173e-08
ENSG00000003987	MTMR7	chr8:17,298,030-17,413,528	0	0.735248	-8.28624	8.91348e-07
ENSG00000003989	SLC7A2	chr8:17,497,088-17,570,573	1.70346	6.39769	-2.04427	7.42578e-16
ENSG00000004139	SARM1	chr17:28,364,356-28,404,049	4.82061	2.0334	1.51726	1.07622e-07
ENSG00000004399	PLXND1	chr3:129,555,175-129,606,818	28.8268	3.31474	3.65642	6.58401e-90
ENSG00000004468	CD38	chr4:15,778,275-15,853,230	7.77569	0.0206125	9.18546	3.60306e-52
ENSG00000004478	FKBP4	chr12:2,794,953-2,805,423	72.0036	28.5066	1.61842	4.59138e-21
ENSG00000004660	CAMKK1	chr17:3,860,315-3,894,891	9.43913	2.92324	1.93591	1.03051e-14
ENSG00000004777	ARHGAP33	chr19:35,774,532-35,788,822	4.57719	8.97001	-1.45897	1.73488e-08
ENSG00000004799	PDK4	chr7:95,583,499-95,596,491	23.1062	2.63768	3.4875	2.32557e-71
ENSG00000004838	ZMYND10	chr3:50,341,110-50,346,852	0.0242315	1.27432	-5.60348	2.5691e-07
ENSG00000004848	ARX	chrX:25,003,694-25,015,948	0.727298	0	9.30864	3.33144e-08
ENSG00000004975	DVL2	chr17:7,225,341-7,234,545	23.0123	66.6468	-1.54205	1.2081e-13
ENSG00000005001	PRSS22	chr16:2,852,727-2,858,170	0.098425	1.3313	-3.37788	0.00164281
ENSG00000005020	SKAP2	chr7:26,667,062-26,995,239	13.4368	3.51666	2.1862	1.09007e-25
ENSG00000005059	CCDC109B	chr4:109,560,205-109,688,726	7.97109	30.3259	-1.47861	1.05557e-09
ENSG00000005073	HOXA11	chr7:27,181,510-27,185,223	0.168133	0.0084505	5.32657	0.026129
ENSG00000005108	THSD7A	chr7:11,370,357-11,832,198	8.37022	0	12.9063	5.93464e-18
ENSG00000005156	LIG3	chr17:34,980,494-35,009,743	11.9367	6.37153	1.24281	5.9751e-11
ENSG00000005187	ACSM3	chr16:20,610,243-20,797,581	1.63072	0.305773	2.52802	0.000139265
ENSG00000005189	AC004381.6	chr16:20,806,429-20,849,668	1.87874	7.75985	-2.11296	1.56674e-12
ENSG00000005249	PRKAR2B	chr7:107,044,649-107,161,811	2.46202	0.278962	3.70874	2.61251e-22
ENSG00000005379	BZRAP1	chr17:58,301,228-58,328,760	0	1.20383	-8.66425	1.91212e-07
ENSG00000005421	PON1	chr7:95,297,676-95,324,707	1.29263	0	9.21576	6.34883e-08
ENSG00000005513	SOX8	chr16:981,808-986,979	0.188727	0	7.64647	0.000331533
ENSG00000005812	FBXL3	chr13:76,992,598-77,027,195	8.05693	26.1885	-1.53142	4.28913e-15
ENSG00000005844	ITGAL	chr16:30,472,658-30,523,185	0.203664	0.061962	4.16133	0.0494863
ENSG00000005981	ASB4	chr7:95,478,444-95,540,232	1.78814	0.005016	7.4206	9.61515e-14
ENSG00000006016	CRLF1	chr19:18,572,220-18,607,741	1.46973	0.353207	3.33906	2.92451e-07
ENSG00000006042	TMEM98	chr17:32,927,910-32,945,106	9.67791	3.94786	1.45012	3.6515e-09
ENSG00000006047	YBX2	chr17:7,288,252-7,294,615	0.06661	0.680275	-4.27883	0.000175086
ENSG00000006062	MAP3K14	chr17:45,263,121-45,317,040	18.3386	8.59092	1.26028	8.18557e-11
ENSG00000006071	ABCC8	chr11:17,392,885-17,476,845	0.991836	0	9.60178	6.40548e-09
ENSG00000006118	TMEM132A	chr11:60,924,463-60,937,159	30.2396	14.0826	1.51124	6.89282e-10
ENSG00000006210	CX3CL1	chr16:57,372,458-57,385,048	0.0381875	0.547511	-3.56622	0.0019975
ENSG00000006282	SPATA20	chr17:50,543,058-50,555,852	38.3504	14.0631	1.88086	9.24695e-23
ENSG00000006283	CACNA1G	chr17:50,561,068-50,627,474	3.95936	0.0023455	9.27667	2.47297e-39
ENSG00000006453	BAIAP2L1	chr7:98,291,651-98,401,068	26.5007	15.0101	1.02634	6.35387e-08
ENSG00000006459	KDM7A	chr7:140,084,746-140,177,035	1.59011	0.813566	1.52125	7.54255e-07
ENSG00000006468	ETV1	chr7:13,891,228-13,991,425	1.39754	2.84953	-1.2802	0.000160658
ENSG00000006534	ALDH3B1	chr11:68,008,578-68,029,282	80.8527	16.7164	2.09632	1.3977e-33
ENSG00000006555	TTC22	chr1:54,779,712-54,801,267	0	1.17558	-8.67286	1.38994e-07
ENSG00000006606	CCL26	chr7:75,769,533-75,789,896	1.64909	0	8.03932	3.15555e-05
ENSG00000006611	USH1C	chr11:17,493,895-17,544,416	4.44994	0	11.5004	1.05039e-13
ENSG00000006625	GGCT	chr7:30,496,621-30,504,844	21.127	69.6418	-1.50845	9.40316e-12
ENSG00000006652	IFRD1	chr7:112,422,968-112,481,017	14.6293	44.8941	-1.43945	1.49578e-13
ENSG00000006704	GTF2IRD1	chr7:74,453,790-74,602,604	9.03469	23.0293	-1.30473	3.23028e-10
ENSG00000006740	ARHGAP44	chr17:12,789,539-12,991,643	4.30766	0.962619	2.50044	5.12293e-12
ENSG00000006747	SCIN	chr7:12,570,577-12,660,179	0.014321	0.762442	-5.71541	7.94672e-12
ENSG00000006756	ARSD	chrX:2,903,970-2,929,351	11.4969	1.1471	3.67983	7.03252e-61
ENSG00000007038	PRSS21	chr16:2,817,180-2,826,304	0	3.89792	-6.80176	9.98886e-09
ENSG00000007047	MARK4	chr19:45,079,288-45,305,283	4.80282	9.46067	-1.0355	5.0327e-06
ENSG00000007080	CCDC124	chr19:17,933,016-17,943,991	28.3695	69.5593	-1.17476	3.06656e-09
ENSG00000007171	NOS2	chr17:27,756,766-27,800,499	0.041876	0	6.32359	0.01962
ENSG00000007237	GAS7	chr17:9,910,609-10,198,551	1.44141	0.034645	5.09965	1.18682e-17
ENSG00000007264	MATK	chr19:3,777,970-3,802,129	0.308475	0	5.9373	0.00480136
ENSG00000007372	PAX6	chr11:31,784,792-31,817,961	1.57976	0	8.84609	3.19134e-08
ENSG00000007402	CACNA2D2	chr3:50,362,799-50,504,244	0.237641	0.0509385	2.16118	0.0144513
ENSG00000007866	TEAD3	chr6:35,473,597-35,497,076	2.63927	9.47117	-2.57206	4.4717e-26
ENSG00000007952	NOX1	chrX:100,843,324-100,874,345	0.361849	0	8.13015	1.8645e-05
ENSG00000007968	E2F2	chr1:23,506,430-23,531,220	3.07912	11.9232	-1.89635	2.22189e-17
ENSG00000008056	SYN1	chrX:47,571,898-47,619,853	0.042881	0.545847	-3.15792	0.00128923
ENSG00000008083	JARID2	chr6:15,246,296-15,522,040	9.40317	5.1107	1.14041	8.43147e-08
ENSG00000008086	CDKL5	chrX:18,425,583-18,653,629	6.02175	1.04263	2.72013	2.17253e-30
ENSG00000008256	CYTH3	chr7:6,161,776-6,272,644	12.4852	49.1091	-1.8637	1.96026e-22
ENSG00000008311	AASS	chr7:122,075,647-122,144,280	0.012466	9.37508	-8.51827	1.30926e-26
ENSG00000008323	PLEKHG6	chr12:6,310,436-6,328,506	0.0921585	2.78223	-3.96926	2.65529e-10
ENSG00000008324	SS18L2	chr3:42,581,840-42,595,114	7.51192	18.5488	-1.0225	0.00049915
ENSG00000008394	MGST1	chr12:16,347,142-16,609,259	236.783	92.9083	1.63342	2.99834e-08
ENSG00000008405	CRY1	chr12:106,991,364-107,093,829	8.04411	21.288	-1.33894	1.51831e-07
ENSG00000008441	NFIX	chr19:12,995,608-13,098,796	3.21338	11.0928	-1.89527	3.97206e-19
ENSG00000008513	ST3GAL1	chr8:133,454,848-133,571,940	4.68402	2.27483	1.62082	1.0083e-10
ENSG00000009709	PAX7	chr1:18,631,006-18,748,866	1.15365	0	10.2835	1.66602e-10
ENSG00000009830	POMT2	chr14:77,274,956-77,320,884	10.9223	6.24603	1.16491	7.37613e-08
ENSG00000009950	MLXIPL	chr7:73,593,194-73,624,543	1.56136	43.169	-4.72184	3.31091e-99
ENSG00000010017	RANBP9	chr6:13,621,498-13,711,564	9.1577	40.9231	-1.97426	8.34215e-20
ENSG00000010030	ETV7	chr6:36,354,091-36,387,800	0	1.63842	-6.9467	3.89667e-05
ENSG00000010256	UQCRC1	chr3:48,599,002-48,610,976	49.3298	126.184	-1.10039	9.5943e-09
ENSG00000010292	NCAPD2	chr12:6,493,356-6,531,955	27.1656	65.5012	-1.21713	5.22928e-07
ENSG00000010295	IFFO1	chr12:6,538,375-6,556,083	0.302133	0.979432	-1.43415	0.0255257
ENSG00000010318	PHF7	chr3:52,410,561-52,423,641	1.56514	7.17781	-2.16091	9.41495e-08
ENSG00000010319	SEMA3G	chr3:52,433,053-52,445,085	0.014184	0.348769	-4.11747	0.000334494
ENSG00000010322	NISCH	chr3:52,455,118-52,493,071	9.56313	32.7562	-1.96584	1.1807e-24
ENSG00000010361	FUZ	chr19:49,806,869-49,817,376	6.92307	12.6456	-1.03996	0.00012185
ENSG00000010379	SLC6A13	chr12:220,621-262,873	0.285222	0.0356945	4.62978	0.0166471
ENSG00000010404	IDS	chrX:149,476,990-149,521,096	43.2978	18.3103	1.75947	3.49965e-22
ENSG00000010803	SCMH1	chr1:41,027,200-41,242,154	6.728	21.0335	-1.46139	4.79852e-09
ENSG00000010810	FYN	chr6:111,660,332-111,873,452	1.63828	11.0739	-2.85825	8.82994e-29
ENSG00000011021	CLCN6	chr1:11,806,096-11,843,144	4.31401	7.80746	-1.02058	9.57535e-05
ENSG00000011132	APBA3	chr19:3,750,819-3,761,699	4.16935	11.5047	-1.32182	1.61206e-05
ENSG00000011143	MKS1	chr17:58,205,437-58,219,605	5.88131	15.5445	-1.3382	1.19548e-07
ENSG00000011243	AKAP8L	chr19:15,380,048-15,419,141	11.0061	29.8953	-1.06933	9.61197e-07
ENSG00000011422	PLAUR	chr19:43,646,095-43,670,547	18.2499	7.6772	1.47227	1.38557e-05
ENSG00000011677	GABRA3	chrX:152,166,234-152,451,358	1.30076	0	10.0614	4.65464e-10
ENSG00000012124	CD22	chr19:35,319,261-35,347,355	0.220212	0.015673	5.45239	0.0174458
ENSG00000012174	MBTPS2	chrX:21,839,636-21,885,424	17.6124	10.5808	1.00875	7.5657e-05
ENSG00000012504	NR1H4	chr12:100,473,708-100,564,413	1.53334	0	9.71425	3.35538e-09
ENSG00000012779	ALOX5	chr10:45,374,176-45,446,119	0.470698	0.039287	2.77969	0.02164
ENSG00000012822	CALCOCO1	chr12:53,708,517-53,727,745	5.77374	13.2654	-1.36709	6.83927e-08
ENSG00000012963	UBR7	chr14:93,207,056-93,229,215	9.73659	33.7697	-1.73456	9.27135e-20
ENSG00000013016	EHD3	chr2:31,234,337-31,269,447	11.0201	1.38465	3.1196	3.96275e-32
ENSG00000013275	PSMC4	chr19:39,971,005-39,981,441	115.898	51.2519	1.34777	8.89813e-10
ENSG00000013297	CLDN11	chr3:170,418,865-170,860,380	0.511469	17.8248	-5.61464	1.75552e-65
ENSG00000013364	MVP	chr16:29,820,394-29,848,039	60.3518	27.447	1.41093	1.3423e-05
ENSG00000013392	RWDD2A	chr6:83,193,379-83,198,932	1.05975	2.625	-1.18323	0.00212337
ENSG00000013588	GPRC5A	chr12:12,890,782-12,917,937	27.3697	2.78592	3.74313	6.72746e-44
ENSG00000013619	MAMLD1	chrX:150,361,422-150,514,178	3.17893	9.254	-1.28587	7.88604e-09
ENSG00000013810	TACC3	chr4:1,721,490-1,745,176	20.6343	55.1284	-1.3366	3.81503e-09
ENSG00000014138	POLA2	chr11:65,261,762-65,305,589	10.7773	30.9002	-1.49117	1.9453e-15
ENSG00000015153	YAF2	chr12:42,157,104-42,238,349	10.8882	7.47517	1.20151	6.29314e-06
ENSG00000015479	MATR3	chr5:139,293,648-139,331,359	24.1154	87.0923	3.32205	7.96357e-22
ENSG00000015568	RGPD5	chr2:109,792,758-109,857,695	7.12618	4.46483	2.47603	1.4747e-06
ENSG00000016391	CHDH	chr3:53,812,335-53,846,390	1.79588	0.103767	4.74316	1.02112e-30
ENSG00000016864	GLT8D1	chr3:52,694,485-52,706,083	12.2116	33.8022	-1.1724	7.3614e-08
ENSG00000017427	IGF1	chr12:102,395,867-102,480,645	0.0332325	0	6.10284	0.04318
ENSG00000017483	SLC38A5	chrX:48,458,537-48,470,256	0.0422195	18.1343	-6.63833	4.55109e-45
ENSG00000018236	CNTN1	chr12:40,692,442-41,072,418	77.8079	0.121142	9.81341	1.16306e-263
ENSG00000018408	WWTR1	chr3:149,517,235-149,736,714	58.8888	17.1808	2.02742	8.76008e-32
ENSG00000018869	ZNF582	chr19:56,375,846-56,393,545	0.163295	0.871057	-2.03147	0.0151806
ENSG00000019186	CYP24A1	chr20:54,153,449-54,173,973	634.664	0.0326515	15.1739	9.95944e-112
ENSG00000019485	PRDM11	chr11:45,095,806-45,235,124	4.17917	2.24286	1.49495	2.91129e-08
ENSG00000019505	SYT13	chr11:45,240,301-45,286,319	20.877	0.0355645	9.93351	4.51393e-107
ENSG00000019549	SNAI2	chr8:48,917,690-48,921,740	0.77384	4.28016	-2.42594	3.35993e-06
ENSG00000019582	CD74	chr5:150,401,637-150,412,929	0.279657	13.8387	-6.16381	2.99273e-40
ENSG00000019995	ZRANB1	chr10:124,942,123-124,988,189	6.24108	16.5953	-1.29068	2.15302e-08
ENSG00000020181	ADGRA2	chr8:37,784,191-37,844,896	2.0581	6.79115	-1.52762	3.87517e-07
ENSG00000021355	SERPINB1	chr6:2,832,332-2,842,006	30.5416	15.6987	1.13812	5.02794e-09
ENSG00000021488	SLC7A9	chr19:32,830,509-32,869,766	0.552992	0	8.55918	1.88938e-06
ENSG00000021574	SPAST	chr2:32,063,611-32,157,637	9.58121	4.73949	1.02787	5.61494e-06
ENSG00000021645	NRXN3	chr14:78,170,373-79,868,290	0.516018	0	10.2293	1.93046e-10
ENSG00000021762	OSBPL5	chr11:3,087,116-3,166,739	6.54253	16.323	-1.87417	6.0054e-11
ENSG00000021776	AQR	chr15:34,851,782-34,969,839	16.1989	9.29818	1.0993	2.00102e-09
ENSG00000021826	CPS1	chr2:210,477,682-210,679,107	37.6767	9.61497	2.09203	3.56455e-28
ENSG00000022267	FHL1	chrX:136,146,702-136,211,359	9.45551	38.5245	-2.06758	7.94276e-27
ENSG00000022277	RTFDC1	chr20:56,468,585-56,519,449	24.875	54.3757	-1.19778	8.5964e-11
ENSG00000022556	NLRP2	chr19:54,953,130-55,001,142	25.0898	10.6445	1.40378	3.70085e-07
ENSG00000022567	SLC45A4	chr8:141,207,166-141,308,305	19.8262	5.67897	1.90239	1.34278e-23
ENSG00000023171	GRAMD1B	chr11:123,454,398-123,627,774	25.476	1.09877	4.54233	1.26739e-97
ENSG00000023608	SNAPC1	chr14:61,762,357-61,796,428	7.71486	25.9994	-1.73853	7.60381e-13
ENSG00000023839	ABCC2	chr10:99,782,732-99,852,192	98.7516	0.052683	10.5772	2.12414e-266
ENSG00000023892	DEF6	chr6:35,297,852-35,321,771	0.030417	4.3261	-5.98592	9.58196e-19
ENSG00000023902	PLEKHO1	chr1:150,149,183-150,164,720	2.32987	5.5958	-1.35984	3.24718e-06
ENSG00000023909	GCLM	chr1:93,885,205-93,909,456	42.9266	8.97908	2.50065	7.37882e-48
ENSG00000024526	DEPDC1	chr1:68,474,152-68,497,221	7.09936	15.0537	-1.40079	4.73402e-13
ENSG00000024862	CCDC28A	chr6:138,773,509-138,793,319	2.61241	14.938	-2.2558	2.33028e-15
ENSG00000025039	RRAGD	chr6:89,364,636-89,412,270	0.651514	7.6389	-3.3877	6.66166e-23
ENSG00000025156	HSF2	chr6:122,399,546-122,433,119	3.07911	11.8142	-1.7878	1.29357e-13
ENSG00000025770	NCAPH2	chr22:50,508,216-50,523,472	11.5125	75.1266	-2.52823	1.54553e-35
ENSG00000025796	SEC63	chr6:107,867,756-107,958,189	14.1435	32.7369	-1.18938	1.50203e-08
ENSG00000026508	CD44	chr11:35,138,870-35,232,402	144.364	17.6466	4.05152	1.97881e-43
ENSG00000026559	KCNG1	chr20:51,003,656-51,023,129	6.83558	2.09455	1.983	1.6754e-11
ENSG00000026751	SLAMF7	chr1:160,739,057-160,754,821	0.546153	0	8.78201	6.32874e-07
ENSG00000027869	SH2D2A	chr1:156,806,243-156,816,862	0.793611	0.023065	4.49756	0.000747231
ENSG00000028277	POU2F2	chr19:42,086,110-42,196,585	0.460604	0.0826375	2.43296	0.0273831
ENSG00000029534	ANK1	chr8:41,653,220-41,896,762	2.48006	1.13849	1.17147	0.000137774
ENSG00000029639	TFB1M	chr6:155,257,509-155,314,493	4.2493	12.1803	-1.38609	6.85854e-06
ENSG00000030110	BAK1	chr6:33,572,547-33,580,293	8.41269	26.8712	-1.40961	5.69073e-12
ENSG00000030419	IKZF2	chr2:212,999,691-213,152,427	0.34848	1.59031	-2.55034	6.32269e-12
ENSG00000031003	FAM13B	chr5:137,937,960-138,051,961	8.02731	16.3992	-1.03048	8.32947e-06
ENSG00000031691	CENPQ	chr6:49,463,378-49,493,107	4.08519	16.6276	-1.81358	1.76547e-13
ENSG00000031698	SARS	chr1:109,213,918-109,238,169	42.2622	239.946	-2.44604	5.243e-48
ENSG00000031823	RANBP3	chr19:5,916,139-5,978,142	14.4606	39.2958	-1.09305	8.16167e-09
ENSG00000033100	CHPF2	chr7:151,232,489-151,238,827	18.9641	6.26089	1.79249	4.27729e-10
ENSG00000033867	SLC4A7	chr3:27,372,721-27,484,420	30.2947	8.93134	2.05225	1.72502e-24
ENSG00000034053	APBA2	chr15:28,884,483-29,118,315	9.30614	5.20245	1.11688	1.15438e-06
ENSG00000034239	EFCAB1	chr8:48,710,789-48,735,311	0	1.05731	-6.40458	0.000287537
ENSG00000034693	PEX3	chr6:143,450,807-143,490,010	5.14572	16.3232	-1.26662	3.0871e-06
ENSG00000035403	VCL	chr10:73,995,193-74,121,363	102.328	27.1618	1.92522	7.15744e-14
ENSG00000035499	DEPDC1B	chr5:60,596,912-60,700,190	7.07479	16.3624	-1.05602	3.71829e-05
ENSG00000035928	RFC1	chr4:39,287,456-39,366,375	13.4294	46.0868	-1.66355	6.14504e-18
ENSG00000036448	MYOM2	chr8:2,045,040-2,165,552	1.0454	0.091683	2.86677	0.00222349
ENSG00000036530	CYP46A1	chr14:99,684,304-99,727,301	0.124943	0.0321685	2.5607	0.0312036
ENSG00000036549	ZZZ3	chr1:77,562,416-77,683,419	8.6538	17.1067	-1.22203	4.43349e-08
ENSG00000036672	USP2	chr11:119,355,215-119,381,726	0.80735	6.66807	-2.88691	1.206e-17
ENSG00000037241	RPL26L1	chr5:172,958,729-172,969,771	34.1695	72.4317	-1.01005	1.73018e-06
ENSG00000037280	FLT4	chr5:180,601,506-180,649,624	1.70153	0.0099315	6.74289	2.83982e-13
ENSG00000037637	FBXO42	chr1:16,246,839-16,352,454	3.9056	10.0931	-1.23177	1.19342e-07
ENSG00000037965	HOXC8	chr12:54,009,106-54,012,362	2.27098	0.010424	8.93187	1.97124e-08
ENSG00000038210	PI4K2B	chr4:25,233,975-25,279,092	4.24082	13.9037	-1.43609	2.94044e-08
ENSG00000038295	TLL1	chr4:165,873,258-166,103,895	0.216577	0	6.16092	1.37551e-05
ENSG00000038427	VCAN	chr5:83,471,465-83,582,303	19.2666	3.66321	2.81344	3.42302e-39
ENSG00000039068	CDH1	chr16:68,737,225-68,835,548	10.6079	27.2314	-1.69576	2.21205e-12
ENSG00000039139	DNAH5	chr5:13,690,331-13,944,543	0.354776	0.0205825	3.89416	1.28367e-13
ENSG00000039560	RAI14	chr5:34,656,237-34,832,627	43.6571	22.284	1.27553	1.64082e-09
ENSG00000039987	BEST2	chr19:12,751,702-12,758,458	0	0.515016	-6.89884	0.000382509
ENSG00000040487	PQLC2	chr1:19,312,326-19,329,300	7.10011	19.317	-1.30329	8.41936e-09
ENSG00000040531	CTNS	chr17:3,636,468-3,661,542	5.72164	17.0516	-1.72561	3.86782e-14
ENSG00000040608	RTN4R	chr22:20,241,415-20,283,246	2.02032	6.78999	-1.62178	2.17625e-06
ENSG00000041353	RAB27B	chr18:54,717,860-54,895,516	11.6995	2.24388	2.73468	1.30853e-45
ENSG00000041982	TNC	chr9:115,019,578-115,118,257	0.611405	2.98517	-1.84104	1.402e-09
ENSG00000041988	THAP3	chr1:6,624,866-6,635,586	4.91716	10.9153	-1.34844	1.68899e-06
ENSG00000042493	CAPG	chr2:85,394,748-85,418,432	23.1261	95.2679	-1.74022	9.4711e-18
ENSG00000042753	AP2S1	chr19:46,838,136-46,850,992	56.8667	151.92	-1.28159	6.09593e-10
ENSG00000042832	TG	chr8:132,866,958-133,134,903	0.152626	0.041159	2.91441	0.0295786
ENSG00000043039	BARX2	chr11:129,375,940-129,452,279	0	0.598561	-6.99837	0.000293934
ENSG00000043355	ZIC2	chr13:99,981,772-99,986,773	6.58803	0	12.4404	3.81389e-16
ENSG00000043591	ADRB1	chr10:114,044,056-114,046,908	0.664064	0.0625565	4.18909	1.12042e-06
ENSG00000046653	GPM6B	chrX:13,771,031-13,938,638	0	1.87153	-9.84116	4.90318e-10
ENSG00000047365	ARAP2	chr4:35,948,221-36,244,509	0.968908	3.2804	-1.8006	2.51854e-10
ENSG00000047457	CP	chr3:149,162,410-149,222,055	3.74053	0	9.40109	2.09498e-17
ENSG00000047579	DTNBP1	chr6:15,522,801-15,663,058	4.02769	29.6222	-2.79541	5.25916e-25
ENSG00000047597	XK	chrX:37,685,759-37,732,130	0.419992	0.0804785	3.06952	0.000102079
ENSG00000047617	ANO2	chr12:5,531,869-5,946,232	0	2.93955	-10.5418	1.58029e-11
ENSG00000047634	SCML1	chrX:17,737,449-17,754,988	2.67757	6.74393	-1.50337	2.91837e-08
ENSG00000047644	WWC3	chrX:10,015,562-10,144,478	19.7581	10.561	1.20944	2.63747e-08
ENSG00000047648	ARHGAP6	chrX:11,137,543-11,665,701	0.0139255	0.343468	-3.41621	0.0210394
ENSG00000047936	ROS1	chr6:117,288,300-117,425,855	0.179385	0	7.28521	3.59168e-05
ENSG00000048740	CELF2	chr10:11,005,321-11,336,675	0.0279055	4.68219	-7.20995	4.45421e-55
ENSG00000049089	COL9A2	chr1:40,300,487-40,317,816	0.0598015	1.36585	-3.95602	2.50881e-06
ENSG00000049246	PER3	chr1:7,784,320-7,845,177	1.9737	10.9054	-3.24627	7.25298e-27
ENSG00000049249	TNFRSF9	chr1:7,915,894-7,943,165	0.618996	0.21123	1.39272	0.0495629
ENSG00000049283	EPN3	chr17:50,532,543-50,543,750	0.0169005	3.72769	-5.7354	1.90574e-19
ENSG00000049323	LTBP1	chr2:32,946,972-33,399,509	14.0489	1.02753	4.37914	1.87416e-89
ENSG00000049540	ELN	chr7:74,027,789-74,069,907	0.157202	1.01152	-1.68774	0.0153883
ENSG00000049541	RFC2	chr7:74,231,499-74,254,458	16.3108	73.7666	-2.24831	6.36396e-27
ENSG00000049769	PPP1R3F	chrX:49,269,843-49,301,461	2.35041	1.17042	1.48824	0.0012005
ENSG00000049860	HEXB	chr5:74,640,023-74,722,647	29.7579	90.9271	-1.47033	6.91391e-16
ENSG00000050030	KIAA2022	chrX:74,732,849-74,925,485	0.0327325	0	6.68759	0.0102177
ENSG00000050165	DKK3	chr11:11,963,106-12,009,769	14.3929	50.1621	-1.77907	1.42031e-11
ENSG00000050327	ARHGEF5	chr7:144,355,288-144,380,632	1.49691	6.59488	-1.50489	2.05281e-08
ENSG00000050405	LIMA1	chr12:50,175,788-50,283,546	4.58257	16.8025	-2.50922	1.29571e-26
ENSG00000050426	LETMD1	chr12:51,047,962-51,060,424	11.2464	24.9841	-1.04929	2.62982e-07
ENSG00000050438	SLC4A8	chr12:51,391,317-51,515,763	1.06812	0.67949	1.96801	3.70097e-05
ENSG00000050555	LAMC3	chr9:131,009,082-131,094,473	0.598724	0.0031005	7.67904	2.47508e-10
ENSG00000051180	RAD51	chr15:40,694,774-40,732,339	4.82577	37.5432	-2.87817	1.68356e-31
ENSG00000051523	CYBA	chr16:88,643,283-88,651,152	101.516	8.48806	3.80506	4.39612e-68
ENSG00000052344	PRSS8	chr16:31,131,433-31,135,762	0	17.6144	-9.60095	2.45547e-18
ENSG00000052723	SIKE1	chr1:114,769,479-114,780,685	5.61021	14.2088	-1.46812	1.13655e-12
ENSG00000052749	RRP12	chr10:97,356,358-97,426,076	23.1118	8.88132	1.52804	1.10713e-14
ENSG00000052795	FNIP2	chr4:158,769,138-158,908,049	2.44568	8.49543	-1.41364	1.29717e-09
ENSG00000052850	ALX4	chr11:44,260,444-44,310,166	4.54103	0	12.9983	1.02721e-17
ENSG00000053108	FSTL4	chr5:133,196,455-133,612,564	2.22726	0.0260505	8.88963	2.90912e-15
ENSG00000053254	FOXN3	chr14:89,124,871-89,619,149	6.01959	21.9496	-2.28577	5.33293e-35
ENSG00000053524	MCF2L2	chr3:183,178,043-183,428,778	0.039079	0.545574	-3.38905	0.000929421
ENSG00000054219	LY75	chr2:159,803,355-159,904,749	0.0525785	2.6884	-4.6974	6.33561e-07
ENSG00000054277	OPN3	chr1:241,590,102-241,677,376	26.9094	6.95606	2.24853	2.75567e-27
ENSG00000054356	PTPRN	chr2:219,289,623-219,309,648	0.413438	0	7.18418	5.45856e-05
ENSG00000054598	FOXC1	chr6:1,609,972-1,613,897	2.78295	0.915806	1.90091	4.66681e-09
ENSG00000054654	SYNE2	chr14:63,852,983-64,226,433	5.61358	19.9472	-1.42614	1.98306e-11
ENSG00000054690	PLEKHH1	chr14:67,533,301-67,589,612	2.62549	1.60462	1.28338	0.000126001
ENSG00000054793	ATP9A	chr20:51,596,514-51,768,634	7.80538	4.68743	2.0557	1.08217e-16
ENSG00000054938	CHRDL2	chr11:74,696,429-74,731,385	2.18221	0.232026	4.44844	7.20907e-09
ENSG00000054983	GALC	chr14:87,837,820-87,993,665	11.6816	6.62607	1.00066	1.90946e-06
ENSG00000055163	CYFIP2	chr5:157,266,079-157,395,595	21.7553	2.00686	4.18008	1.30251e-95
ENSG00000055208	TAB2	chr6:149,218,641-149,411,613	13.7876	22.823	-1.12222	2.73054e-07
ENSG00000055732	MCOLN3	chr1:85,018,082-85,048,499	2.79513	12.5077	-2.05134	1.63564e-14
ENSG00000055813	CCDC85A	chr2:56,184,123-56,386,173	0.56651	0	7.15659	9.32573e-05
ENSG00000056050	C4orf27	chr4:169,729,465-169,757,953	14.4201	34.9237	-1.16683	1.45272e-07
ENSG00000056277	ZNF280C	chrX:130,202,711-130,268,899	5.53737	2.31815	1.59095	5.43314e-10
ENSG00000056487	PHF21B	chr22:44,881,162-45,009,999	0.631618	0	3.58889	0.0161691
ENSG00000056736	IL17RB	chr3:53,846,580-53,865,800	0.699763	0.0590955	3.87283	6.63219e-06
ENSG00000056972	TRAF3IP2	chr6:111,556,454-111,606,278	2.68436	7.61526	-1.164	2.12454e-05
ENSG00000056998	GYG2	chrX:2,828,788-2,882,818	5.37966	0.234446	5.49093	9.33052e-62
ENSG00000057019	DCBLD2	chr3:98,795,941-98,901,689	310.907	29.4556	3.66051	2.33607e-98
ENSG00000057294	PKP2	chr12:32,790,745-32,896,840	3.49657	18.4847	-2.6701	6.61798e-37
ENSG00000057593	F7	chr13:113,105,788-113,120,681	0.134267	0	6.83766	0.00413081
ENSG00000057657	PRDM1	chr6:106,086,320-106,109,939	1.49719	0.391262	3.03584	2.98207e-13
ENSG00000057704	TMCC3	chr12:94,567,124-94,650,562	0.255009	2.72678	-3.35738	7.18784e-19
ENSG00000057757	PITHD1	chr1:23,778,405-23,788,232	14.1638	34.2991	-1.07888	1.90176e-07
ENSG00000058063	ATP11B	chr3:182,793,500-182,921,635	6.34577	19.4069	-1.58888	1.75434e-13
ENSG00000058085	LAMC2	chr1:183,186,238-183,244,900	7.9621	21.3081	-1.26688	1.20123e-05
ENSG00000058091	CDK14	chr7:90,466,424-91,210,590	0.217627	13.3807	-6.64078	1.20444e-83
ENSG00000058335	RASGRF1	chr15:78,959,947-79,090,773	0.0491015	1.44097	-5.18904	3.6473e-14
ENSG00000058404	CAMK2B	chr7:44,217,150-44,334,577	0.0476815	6.21465	-6.06037	3.98184e-07
ENSG00000058453	CROCC	chr1:16,740,273-16,972,979	3.29695	6.97632	-1.37103	2.48796e-09
ENSG00000058866	DGKG	chr3:186,105,668-186,362,237	6.61798	0.0133975	7.91526	2.6406e-40
ENSG00000059145	UNKL	chr16:1,363,205-1,414,751	15.3217	3.4964	1.73344	6.04964e-14
ENSG00000059377	TBXAS1	chr7:139,777,051-140,020,325	5.60246	3.5101	1.05816	0.00321283
ENSG00000059588	TARBP1	chr1:234,391,313-234,479,103	12.9072	6.32744	1.1787	1.37745e-08
ENSG00000059691	GATB	chr4:151,670,504-151,761,023	4.74823	12.3239	-1.12926	7.31401e-05
ENSG00000059804	SLC2A3	chr12:7,919,230-7,936,275	11.3953	0.59071	5.01	6.02981e-87
ENSG00000060558	GNA15	chr19:3,136,193-3,163,769	0	8.92254	-9.84923	1.59528e-10
ENSG00000060642	PIGV	chr1:26,787,472-26,798,398	4.08625	7.57461	-1.11928	4.38368e-06
ENSG00000060718	COL11A1	chr1:102,876,467-103,108,496	6.57544	0.45709	5.22465	1.53094e-10
ENSG00000060749	QSER1	chr11:32,893,178-32,993,316	15.5529	11.1669	1.27199	3.81455e-10
ENSG00000060762	MPC1	chr6:166,364,919-166,383,013	2.14209	12.4003	-2.66598	1.3474e-13
ENSG00000061337	LZTS1	chr8:20,246,165-20,303,963	0.0718335	0.750699	-3.6927	8.28256e-08
ENSG00000061455	PRDM6	chr5:123,089,121-123,194,266	0.25336	0.013475	2.71396	0.0315316
ENSG00000061938	TNK2	chr3:195,863,364-195,911,945	6.57658	16.1672	-1.08345	9.28234e-08
ENSG00000062038	CDH3	chr16:68,636,189-68,722,616	0.13366	33.0921	-8.99123	1.79178e-71
ENSG00000062194	GPBP1	chr5:57,173,948-57,264,679	19.509	45.9726	-1.1372	1.69103e-08
ENSG00000062370	ZNF112	chr19:44,326,555-44,367,217	1.9836	5.36506	-1.31953	7.80383e-05
ENSG00000062716	VMP1	chr17:59,707,192-59,842,255	143.881	40.8658	2.39766	4.3351e-40
ENSG00000063127	SLC6A16	chr19:49,289,638-49,325,225	3.86593	0.0576765	5.91984	2.51892e-36
ENSG00000063438	AHRR	chr5:304,176-438,291	1.32281	2.4815	-1.87872	3.49702e-05
ENSG00000063601	MTMR1	chrX:150,692,971-150,765,103	13.5133	34.6013	-1.68919	4.95523e-19
ENSG00000063854	HAGH	chr16:1,795,620-1,827,194	9.7367	20.3461	-1.05267	1.46866e-06
ENSG00000064012	CASP8	chr2:201,233,443-201,287,711	19.6201	8.44921	1.10743	1.17674e-07
ENSG00000064195	DLX3	chr17:49,990,005-49,995,224	0	0.821002	-7.85715	7.38787e-06
ENSG00000064205	WISP2	chr20:44,714,844-44,728,509	11.4403	0.531691	4.45636	2.29164e-21
ENSG00000064225	ST3GAL6	chr3:98,732,236-98,821,201	0.578846	3.29152	-1.68566	0.000448739
ENSG00000064270	ATP2C2	chr16:84,368,527-84,464,187	0.402921	1.0011	-1.91881	0.00964973
ENSG00000064300	NGFR	chr17:49,495,293-49,515,017	0.030605	0.671281	-4.32498	2.83046e-05
ENSG00000064309	CDON	chr11:125,955,796-126,063,335	2.95569	7.50153	-1.23142	2.97546e-06
ENSG00000064490	RFXANK	chr19:19,192,229-19,201,869	15.5066	36.1695	-1.31401	1.00923e-09
ENSG00000064545	TMEM161A	chr19:19,119,169-19,138,513	7.68446	18.0945	-1.26305	3.49655e-08
ENSG00000064547	LPAR2	chr19:19,623,668-19,628,930	2.32979	7.91393	-1.66139	3.59495e-07
ENSG00000064651	SLC12A2	chr5:128,083,766-128,189,688	41.1351	4.54015	3.375	2.85093e-79
ENSG00000064652	SNX24	chr5:122,843,439-123,029,354	8.39495	26.4773	-1.86213	2.23274e-12
ENSG00000064655	EYA2	chr20:46,894,624-47,188,844	3.9317	20.0485	-2.30174	3.69218e-19
ENSG00000064763	FAR2	chr12:29,149,103-29,340,980	0	1.60497	-6.91989	4.75382e-09
ENSG00000064787	BCAS1	chr20:53,936,777-54,070,594	1.96242	0	10.7477	9.5484e-12
ENSG00000064995	TAF11	chr6:34,877,778-34,888,089	7.78026	24.2496	-1.42304	9.91351e-10
ENSG00000065029	ZNF76	chr6:35,258,909-35,295,985	5.61812	22.0438	-2.19824	1.12824e-23
ENSG00000065060	UHRF1BP1	chr6:34,792,015-34,883,138	5.3914	21.0713	-1.76383	2.38863e-18
ENSG00000065308	TRAM2	chr6:52,497,402-52,576,915	15.7252	54.8483	-1.59697	3.38259e-15
ENSG00000065320	NTN1	chr17:9,021,542-9,244,000	0.210258	1.55162	-2.62919	8.63742e-10
ENSG00000065325	GLP2R	chr17:9,822,206-9,892,102	13.3591	0.159763	6.2624	9.46871e-90
ENSG00000065361	ERBB3	chr12:56,079,857-56,103,505	2.33898	5.81718	-1.97909	9.09456e-13
ENSG00000065491	TBC1D22B	chr6:37,257,772-37,332,970	3.50829	8.88887	-1.11083	6.26374e-06
ENSG00000065534	MYLK	chr3:123,610,049-123,884,331	17.6872	1.55664	3.60011	6.86685e-39
ENSG00000065609	SNAP91	chr6:83,552,880-83,709,691	0.21843	1.42845	-2.29339	3.37319e-05
ENSG00000065618	COL17A1	chr10:104,031,286-104,086,002	0.510296	16.2833	-5.32581	4.55198e-55
ENSG00000065621	GSTO2	chr10:104,268,873-104,304,945	0.648572	11.17	-4.59817	8.24526e-47
ENSG00000065675	PRKCQ	chr10:6,427,143-6,580,301	2.77112	1.23836	1.46852	3.38941e-05
ENSG00000065717	TLE2	chr19:2,997,638-3,047,635	2.7125	10.5994	-1.92599	3.81826e-12
ENSG00000065833	ME1	chr6:83,210,389-83,431,071	51.3003	21.6516	1.45929	3.94947e-16
ENSG00000065882	TBC1D1	chr4:37,891,087-38,139,175	10.9069	21.8605	-1.00621	4.15747e-07
ENSG00000065911	MTHFD2	chr2:74,198,562-74,217,565	20.6091	128.381	-2.38322	5.45896e-45
ENSG00000065923	SLC9A7	chrX:46,599,252-46,759,172	10.0851	2.81728	2.04142	5.15769e-22
ENSG00000065970	FOXJ2	chr12:8,032,703-8,055,503	5.70938	16.3696	-1.30745	1.36677e-07
ENSG00000065978	YBX1	chr1:42,682,427-42,702,349	210.387	613.67	-1.38172	5.25831e-14
ENSG00000066032	CTNNA2	chr2:79,185,231-80,648,861	0.938865	0	9.28114	6.99819e-08
ENSG00000066135	KDM4A	chr1:43,650,158-43,705,515	13.4867	27.2236	-1.02848	1.60222e-07
ENSG00000066379	ZNRD1	chr6:30,058,899-30,064,909	8.66247	22.2825	-1.29515	8.45532e-07
ENSG00000066468	FGFR2	chr10:121,478,334-121,598,458	0.641155	3.1877	-2.26022	4.58778e-08
ENSG00000066629	EML1	chr14:99,737,693-99,942,060	23.065	0.839283	5.87985	4.72906e-122
ENSG00000066735	KIF26A	chr14:104,138,723-104,180,894	1.29044	0	8.30964	1.59782e-18
ENSG00000067057	PFKP	chr10:3,066,333-3,137,712	177.535	53.8503	1.71108	1.37118e-13
ENSG00000067082	KLF6	chr10:3,775,996-3,785,281	10.6901	18.3748	-1.02186	2.41007e-08
ENSG00000067141	NEO1	chr15:73,051,710-73,305,206	15.8366	8.62807	1.15341	3.77042e-06
ENSG00000067167	TRAM1	chr8:70,573,442-70,608,387	507.333	127.405	2.22331	2.2054e-36
ENSG00000067177	PHKA1	chrX:72,578,814-72,714,319	11.9062	3.29869	2.08487	3.49e-23
ENSG00000067182	TNFRSF1A	chr12:6,328,757-6,342,114	128.837	35.6195	1.95039	5.70077e-19
ENSG00000067191	CACNB1	chr17:39,173,456-39,197,703	3.18696	6.72419	-1.47098	2.04727e-07
ENSG00000067221	STOML1	chr15:73,978,923-73,994,622	2.02619	6.23352	-1.03856	0.000159482
ENSG00000067225	PKM	chr15:72,199,029-72,231,822	946.944	291.036	1.21748	5.80041e-05
ENSG00000067445	TRO	chrX:54,920,462-54,931,431	0.655312	0.28961	1.64729	0.00966942
ENSG00000067606	PRKCZ	chr1:2,050,470-2,185,395	7.59301	16.5656	-1.07821	3.53895e-06
ENSG00000067715	SYT1	chr12:78,863,993-79,452,008	11.068	0.308046	5.55528	4.755e-112
ENSG00000067798	NAV3	chr12:77,830,905-78,213,008	7.08656	0.0653745	6.98355	5.30822e-87
ENSG00000067836	ROGDI	chr16:4,796,968-4,802,950	5.9005	17.9204	-1.51007	4.3565e-10
ENSG00000067840	PDZD4	chrX:153,802,166-153,830,565	1.36274	0.440043	2.10805	7.26508e-06
ENSG00000067842	ATP2B3	chrX:153,517,676-153,582,939	0.116784	0.00286	5.6268	0.00021436
ENSG00000067992	PDK3	chrX:24,465,221-24,539,837	6.44481	3.63716	1.06954	0.00063541
ENSG00000068024	HDAC4	chr2:239,048,168-239,401,654	13.4874	6.16799	1.61579	1.33325e-15
ENSG00000068028	RASSF1	chr3:50,329,782-50,340,980	4.96519	36.2582	-2.8882	1.32776e-28
ENSG00000068078	FGFR3	chr4:1,793,307-1,808,872	2.93121	5.37279	-1.13231	0.0155908
ENSG00000068079	IFI35	chr17:43,006,725-43,014,456	6.70084	17.6629	-1.28768	4.9941e-07
ENSG00000068489	PRR11	chr17:59,155,499-59,204,705	22.8599	54.986	-1.17493	8.20421e-06
ENSG00000068654	POLR1A	chr2:86,020,216-86,106,155	20.3766	7.81392	1.54218	4.06668e-18
ENSG00000068878	PSME4	chr2:53,864,067-53,970,840	23.1229	12.7069	1.08482	1.9683e-09
ENSG00000069020	MAST4	chr5:66,596,361-67,169,595	3.5003	1.89857	1.37204	1.61576e-08
ENSG00000069188	SDK2	chr17:73,334,384-73,644,089	1.27755	0	12.0023	5.10488e-15
ENSG00000069399	BCL3	chr19:44,747,705-44,760,044	60.0682	5.87146	3.34349	1.0957e-34
ENSG00000069482	GAL	chr11:68,683,779-68,691,175	1.88901	0.023573	7.50962	1.99763e-05
ENSG00000069696	DRD4	chr11:637,293-640,706	0.245211	0.0215165	3.54829	0.0390694
ENSG00000069869	NEDD4	chr15:55,826,922-55,993,746	35.8259	9.72389	1.9297	9.50287e-30
ENSG00000069974	RAB27A	chr15:55,202,966-55,319,113	3.91356	13.1766	-1.56593	1.53153e-10
ENSG00000069998	CECR5	chr22:17,137,511-17,165,287	11.6721	22.5618	-1.23186	3.47206e-09
ENSG00000070018	LRP6	chr12:12,116,025-12,267,012	18.7683	8.28085	1.45366	3.57726e-16
ENSG00000070081	NUCB2	chr11:17,208,153-17,349,974	17.071	37.1098	-1.004	3.82005e-05
ENSG00000070182	SPTB	chr14:64,746,283-64,879,883	0.949482	0.135827	3.59192	3.6266e-16
ENSG00000070190	DAPP1	chr4:99,816,833-99,870,154	0	1.18995	-8.88899	5.28348e-08
ENSG00000070404	FSTL3	chr19:676,365-683,399	62.922	35.9448	1.05213	4.41866e-09
ENSG00000070444	MNT	chr17:2,384,060-2,401,118	10.8611	4.96784	1.0679	0.000538501
ENSG00000070526	ST6GALNAC1	chr17:76,624,761-76,643,838	0	0.442832	-5.53151	0.00645083
ENSG00000070540	WIPI1	chr17:68,420,948-68,457,513	6.97995	14.0646	-1.23773	6.67768e-06
ENSG00000070669	ASNS	chr7:97,852,118-97,872,542	26.2717	215.214	-2.91183	3.10638e-67
ENSG00000070729	CNGB1	chr16:57,882,340-57,971,116	0.0627065	0	6.42436	0.0189019
ENSG00000070731	ST6GALNAC2	chr17:76,563,710-76,586,956	0.224723	14.0946	-6.27354	1.08502e-46
ENSG00000070759	TESK2	chr1:45,343,883-45,491,166	0.0871575	3.81741	-5.3608	1.11315e-23
ENSG00000070761	CFAP20	chr16:58,113,588-58,129,450	13.9865	34.0539	-1.14106	9.25291e-08
ENSG00000070808	CAMK2A	chr5:150,219,491-150,290,291	0.630606	0.0234685	6.08484	2.92857e-09
ENSG00000071082	RPL31	chr2:101,001,715-101,024,032	172.702	433.685	-1.04012	4.62547e-06
ENSG00000071205	ARHGAP10	chr4:147,732,063-148,072,780	5.89268	23.4232	-1.55536	1.0346e-12
ENSG00000071242	RPS6KA2	chr6:166,409,364-166,906,451	0.032814	26.4976	-9.54866	3.03389e-81
ENSG00000071243	ING3	chr7:120,950,749-120,977,216	3.44639	9.66843	-1.86231	8.50804e-12
ENSG00000071282	LMCD1	chr3:8,501,707-8,574,673	9.44396	6.96693	2.06842	1.55542e-21
ENSG00000071539	TRIP13	chr5:892,643-919,357	15.4468	41.5725	-1.13792	3.91676e-09
ENSG00000071553	ATP6AP1	chrX:154,428,632-154,436,516	33.869	78.3098	-1.87994	3.61994e-21
ENSG00000071575	TRIB2	chr2:12,716,889-12,742,734	0.149517	3.81439	-4.21479	1.03448e-12
ENSG00000071626	DAZAP1	chr19:1,407,569-1,435,687	29.6356	63.6235	-1.02291	1.63255e-08
ENSG00000071859	FAM50A	chrX:154,444,126-154,450,654	38.3382	177.001	-1.97345	1.19607e-29
ENSG00000071889	FAM3A	chrX:154,506,159-154,516,242	14.3262	24.6121	-1.11691	1.25208e-08
ENSG00000071967	CYBRD1	chr2:171,522,247-171,558,133	17.6496	43.8697	-1.09376	1.08066e-07
ENSG00000071991	CDH19	chr18:66,501,083-66,604,138	0.978034	0	9.03103	1.18569e-08
ENSG00000072062	PRKACA	chr19:14,091,688-14,118,084	14.0261	44.0879	-1.33799	1.52779e-10
ENSG00000072071	ADGRL1	chr19:14,147,743-14,206,187	3.7922	13.3989	-1.79634	8.13867e-18
ENSG00000072133	RPS6KA6	chrX:84,058,346-84,187,907	2.34233	0.942093	1.59198	6.86609e-05
ENSG00000072163	LIMS2	chr2:127,638,381-127,681,786	5.7034	20.6071	-1.96863	1.01772e-14
ENSG00000072195	SPEG	chr2:219,434,846-219,498,287	4.09612	2.82125	1.35598	3.27642e-07
ENSG00000072201	LNX1	chr4:53,459,301-53,701,405	0	0.529844	-6.1265	0.000677976
ENSG00000072210	ALDH3A2	chr17:19,648,136-19,677,598	53.475	34.8475	1.08034	6.71296e-06
ENSG00000072274	TFRC	chr3:196,027,183-196,082,189	49.5464	17.4151	1.77003	6.48531e-08
ENSG00000072401	UBE2D1	chr10:58,334,975-58,370,753	11.1281	6.58811	1.01199	6.38151e-06
ENSG00000072422	RHOBTB1	chr10:60,869,438-61,001,440	6.7447	3.30775	1.21431	8.87136e-08
ENSG00000072571	HMMR	chr5:163,460,203-163,491,945	12.7782	53.2216	-1.94544	1.83829e-22
ENSG00000072756	TRNT1	chr3:3,126,916-3,150,879	13.4055	7.97832	1.02068	5.09472e-06
ENSG00000072832	CRMP1	chr4:5,748,084-5,893,058	1.75753	0	10.6791	1.36887e-11
ENSG00000072849	DERL2	chr17:5,471,251-5,486,811	20.1869	9.79707	1.10904	1.20532e-08
ENSG00000072858	SIDT1	chr3:113,532,296-113,629,578	2.68884	0.0458815	5.9569	2.61897e-34
ENSG00000072954	TMEM38A	chr19:16,661,127-16,690,029	1.70297	4.66677	-1.29733	0.000127841
ENSG00000073008	PVR	chr19:44,643,798-44,663,583	38.2255	17.149	1.06427	4.05628e-08
ENSG00000073050	XRCC1	chr19:43,543,040-43,580,473	12.8749	46.1692	-1.4618	6.57458e-09
ENSG00000073111	MCM2	chr3:127,598,223-127,622,436	15.4083	89.6979	-2.31969	2.39491e-30
ENSG00000073150	PANX2	chr22:50,170,731-50,180,294	2.68042	0.270656	3.8049	9.44378e-21
ENSG00000073350	LLGL2	chr17:75,525,080-75,575,208	21.7633	11.6145	1.20056	2.33143e-09
ENSG00000073417	PDE8A	chr15:84,980,440-85,139,145	24.6444	9.77039	1.68313	1.28147e-15
ENSG00000073578	SDHA	chr5:218,241-256,700	45.504	145.786	-1.6921	1.65706e-15
ENSG00000073670	ADAM11	chr17:44,759,031-44,781,846	0.649066	2.12934	-1.09778	0.0202942
ENSG00000073756	PTGS2	chr1:186,671,791-186,680,427	13.6344	0.241443	6.63723	7.01184e-129
ENSG00000073792	IGF2BP2	chr3:185,643,739-185,825,056	3.10046	23.0954	-3.02509	2.02731e-36
ENSG00000073910	FRY	chr13:32,031,300-32,299,122	0.0461385	2.22628	-4.36747	1.88945e-33
ENSG00000074047	GLI2	chr2:120,735,623-120,992,653	15.4927	4.97695	1.78862	3.71487e-21
ENSG00000074181	NOTCH3	chr19:15,159,038-15,200,981	11.854	1.34291	3.50887	1.84449e-66
ENSG00000074211	PPP2R2C	chr4:6,320,578-6,563,600	18.4538	0.0043175	11.2309	1.68543e-37
ENSG00000074370	ATP2A3	chr17:3,923,870-3,964,464	6.01754	1.15194	3.29977	8.99233e-35
ENSG00000074410	CA12	chr15:63,321,378-63,382,161	80.8509	0.144233	10.0823	1.36048e-261
ENSG00000074416	MGLL	chr3:127,689,062-127,823,250	24.8076	3.7853	2.88736	5.29298e-35
ENSG00000074527	NTN4	chr12:95,657,807-95,791,152	16.6191	5.91219	1.76345	4.64151e-19
ENSG00000074590	NUAK1	chr12:106,063,340-106,140,033	11.1779	2.02168	2.75111	7.35343e-29
ENSG00000074755	ZZEF1	chr17:4,004,445-4,143,020	19.8911	9.76037	1.19197	3.01258e-10
ENSG00000074935	TUBE1	chr6:112,070,777-112,087,529	3.18613	13.3519	-2.17015	5.91751e-13
ENSG00000075223	SEMA3C	chr7:80,742,538-80,922,359	55.6779	10.1683	2.59437	5.03519e-40
ENSG00000075275	CELSR1	chr22:46,360,834-46,537,170	24.8434	6.90032	2.30307	3.568e-33
ENSG00000075292	ZNF638	chr2:71,276,561-71,435,069	46.6389	23.0062	1.19028	1.51727e-10
ENSG00000075340	ADD2	chr2:70,607,618-70,768,225	13.1723	0	12.7153	6.43146e-33
ENSG00000075420	FNDC3B	chr3:172,039,628-172,401,665	32.9204	15.5119	1.19817	1.16774e-09
ENSG00000075426	FOSL2	chr2:28,392,448-28,417,312	66.7641	15.7415	2.27481	1.69734e-29
ENSG00000075461	CACNG4	chr17:66,964,910-67,033,398	8.73051	1.14643	3.26068	1.79234e-42
ENSG00000075618	FSCN1	chr7:5,592,823-5,606,655	103.157	48.4211	1.36642	1.00342e-05
ENSG00000075624	ACTB	chr7:5,527,151-5,563,784	1428.9	805.473	1.21181	0.000113642
ENSG00000075643	MOCOS	chr18:36,187,519-36,272,157	2.45495	20.0262	-2.81877	3.78294e-35
ENSG00000075651	PLD1	chr3:171,600,405-171,810,950	5.91728	2.88789	1.18673	4.46652e-07
ENSG00000075891	PAX2	chr10:100,735,603-100,829,941	0.253308	0	7.32361	0.000798309
ENSG00000075975	MKRN2	chr3:12,557,014-12,583,713	8.21841	17.8307	-1.16543	5.94901e-08
ENSG00000076344	RGS11	chr16:268,301-275,980	2.03291	0.466213	2.46777	4.31184e-08
ENSG00000076351	SLC46A1	chr17:28,394,756-28,407,197	13.3676	4.69098	1.5952	3.09865e-11
ENSG00000076356	PLXNA2	chr1:208,022,242-208,244,320	1.70614	8.8262	-2.79791	1.77241e-29
ENSG00000076513	ANKRD13A	chr12:109,999,186-110,039,763	6.59506	27.3951	-1.72408	1.55124e-18
ENSG00000076641	PAG1	chr8:80,967,810-81,112,068	0.204682	2.12228	-4.09005	5.32057e-18
ENSG00000076706	MCAM	chr11:119,308,529-119,321,521	7.53169	55.9463	-3.0639	2.29365e-32
ENSG00000076716	GPC4	chrX:133,300,103-133,415,490	0.007074	0.494244	-5.74598	9.26404e-06
ENSG00000076770	MBNL3	chrX:132,369,317-132,489,968	0.003041	0.729382	-7.78835	1.44857e-06
ENSG00000076864	RAP1GAP	chr1:21,596,215-21,669,363	6.509	0.409259	4.36185	1.36e-37
ENSG00000076984	MAP2K7	chr19:7,903,843-7,914,478	5.541	9.28451	-1.41716	2.15556e-12
ENSG00000077044	DGKD	chr2:233,354,507-233,472,104	56.1919	12.1498	2.21966	1.67825e-29
ENSG00000077063	CTTNBP2	chr7:117,710,651-117,874,139	1.36251	0.0603205	5.73806	4.31982e-21
ENSG00000077092	RARB	chr3:25,174,332-25,597,932	8.61787	0.033222	10.1015	6.10672e-39
ENSG00000077152	UBE2T	chr1:202,331,657-202,341,980	22.4185	64.8355	-1.28461	5.67767e-10
ENSG00000077254	USP33	chr1:77,695,987-77,759,852	11.9721	27.4211	-1.06745	2.11234e-07
ENSG00000077274	CAPN6	chrX:111,245,103-111,270,523	0	0.374473	-7.18678	0.000126677
ENSG00000077420	APBB1IP	chr10:26,438,203-26,567,803	2.26124	0	10.9576	2.58662e-12
ENSG00000077463	SIRT6	chr19:4,174,109-4,182,604	7.5337	16.086	-1.0592	2.30524e-05
ENSG00000077514	POLD3	chr11:74,493,851-74,669,117	10.15	32.9674	-1.27142	2.55586e-10
ENSG00000077585	GPR137B	chr1:236,142,505-236,221,865	8.26801	3.2204	1.71173	5.14098e-10
ENSG00000077616	NAALAD2	chr11:90,131,515-90,192,894	0	0.20073	-6.11872	0.00575647
ENSG00000077713	SLC25A43	chrX:119,399,060-119,454,478	7.25883	4.72909	1.11057	2.80674e-06
ENSG00000077782	FGFR1	chr8:38,411,138-38,468,834	53.4103	16.0556	1.64966	3.99328e-22
ENSG00000077942	FBLN1	chr22:45,502,238-45,601,135	13.0205	121.991	-3.35216	1.62146e-73
ENSG00000078018	MAP2	chr2:209,424,058-209,734,118	2.82615	8.19703	-1.57641	2.58806e-08
ENSG00000078070	MCCC1	chr3:183,015,218-183,116,075	5.99654	21.776	-1.51942	5.34479e-11
ENSG00000078081	LAMP3	chr3:183,122,213-183,163,839	0.0517775	22.9757	-8.13412	1.89408e-10
ENSG00000078098	FAP	chr2:162,170,684-162,245,151	0	0.453927	-4.32522	0.00834088
ENSG00000078237	TIGAR	chr12:4,307,763-4,354,593	16.1917	9.11864	1.03161	9.28079e-06
ENSG00000078269	SYNJ2	chr6:157,981,887-158,099,176	17.5777	8.92803	1.24522	1.02167e-11
ENSG00000078399	HOXA9	chr7:27,162,435-27,175,180	0.459606	0	6.83487	0.00439311
ENSG00000078401	EDN1	chr6:12,290,363-12,297,194	24.5815	1.07805	4.79135	1.12812e-66
ENSG00000078487	ZCWPW1	chr7:100,400,826-100,428,992	1.07636	3.40734	-1.58368	0.00128736
ENSG00000078596	ITM2A	chrX:79,360,384-79,367,667	0.020664	0.588204	-5.42166	0.00555136
ENSG00000078687	TNRC6C	chr17:78,004,168-78,108,835	2.1406	0.21805	4.43539	7.50815e-32
ENSG00000078804	TP53INP2	chr20:34,704,290-34,713,439	3.35981	8.22171	-2.09506	5.9646e-15
ENSG00000078900	TP73	chr1:3,652,520-3,736,201	0.104918	1.56893	-3.39596	1.79398e-11
ENSG00000079112	CDH17	chr8:94,127,171-94,217,303	5.91733	0	12.7659	4.48822e-17
ENSG00000079156	OSBPL6	chr2:178,194,481-178,402,891	1.65807	11.7619	-2.46677	7.82861e-17
ENSG00000079215	SLC1A3	chr5:36,606,355-36,688,334	0.0082495	4.22035	-9.37923	2.90469e-09
ENSG00000079257	LXN	chr3:158,645,822-158,672,693	20.2438	6.79157	1.83535	3.0296e-13
ENSG00000079308	TNS1	chr2:217,799,789-218,002,995	27.4661	4.5215	2.62806	3.86528e-37
ENSG00000079385	CEACAM1	chr19:42,507,304-42,561,234	1.75376	0.112816	4.29447	3.90304e-14
ENSG00000079435	LIPE	chr19:42,401,507-42,427,426	0.971658	4.58904	-1.87188	7.49716e-07
ENSG00000079616	KIF22	chr16:29,790,719-29,805,385	20.999	66.1867	-1.52266	3.91192e-15
ENSG00000079689	SCGN	chr6:25,652,201-25,701,783	0.168316	0	6.21589	0.0241952
ENSG00000079950	STX7	chr6:132,445,867-132,513,198	2.57063	7.87084	-1.22079	4.78225e-10
ENSG00000080031	PTPRH	chr19:55,181,248-55,209,506	0.295454	1.32635	-1.45519	0.0121821
ENSG00000080200	CRYBG3	chr3:97,822,040-97,944,963	6.93418	1.62837	2.37351	1.15966e-28
ENSG00000080493	SLC4A4	chr4:71,187,286-71,572,087	2.57674	0.101786	5.38401	3.2736e-54
ENSG00000080573	COL5A3	chr19:9,959,561-10,010,471	0.144786	0.594784	-1.6135	0.00640896
ENSG00000080644	CHRNA3	chr15:78,593,052-78,621,295	0.276763	0	7.87258	5.90971e-05
ENSG00000080824	HSP90AA1	chr14:102,080,738-102,139,699	727.81	202.878	2.14248	3.56865e-15
ENSG00000080839	RBL1	chr20:36,996,349-37,095,995	7.66019	31.7248	-1.91229	2.87264e-17
ENSG00000080854	IGSF9B	chr11:133,908,564-133,956,985	0.986787	0	9.49195	1.17782e-08
ENSG00000080947	CROCCP3	chr1:16,467,436-16,499,257	1.04209	1.08254	1.50585	0.000903399
ENSG00000080986	NDC80	chr18:2,571,511-2,616,635	4.90418	54.1045	-3.50481	3.35729e-55
ENSG00000081041	CXCL2	chr4:74,097,035-74,099,293	5.30983	2.655	1.32213	0.000514302
ENSG00000081051	AFP	chr4:73,431,138-73,456,174	0.529178	0	6.83364	0.00595109
ENSG00000081181	ARG2	chr14:67,619,798-67,651,720	0.342202	6.01698	-4.24867	1.14821e-20
ENSG00000081277	PKP1	chr1:201,283,452-201,332,993	0	3.34742	-10.7847	3.14389e-12
ENSG00000081665	ZNF506	chr19:19,785,839-19,821,751	0.0210285	0.517322	-3.74412	0.00288543
ENSG00000081791	KIAA0141	chr5:141,923,808-141,942,047	15.3134	42.4099	-1.23173	9.2354e-10
ENSG00000081842	PCDHA6	chr5:140,827,958-141,012,344	0.303407	0.0060575	6.66294	0.000456283
ENSG00000081870	HSPB11	chr1:53,916,574-53,945,929	12.5388	43.307	-1.65906	8.19236e-14
ENSG00000081913	PHLPP1	chr18:62,715,450-62,980,433	4.54079	11.8581	-1.17953	1.34617e-07
ENSG00000081923	ATP8B1	chr18:57,646,426-57,803,101	8.41372	20.3915	-1.20858	1.36727e-07
ENSG00000081985	IL12RB2	chr1:67,307,364-67,396,900	0	0.355292	-6.72308	0.00118464
ENSG00000082074	FYB	chr5:39,105,236-39,274,528	1.55616	0	9.08992	4.88403e-16
ENSG00000082397	EPB41L3	chr18:5,392,381-5,630,700	0.0438605	0	6.5994	0.0109039
ENSG00000082438	COBLL1	chr2:164,653,624-164,843,679	3.21549	1.62406	1.04359	0.000184619
ENSG00000082458	DLG3	chrX:70,444,861-70,505,490	2.44912	10.2389	-2.0062	6.41098e-18
ENSG00000082482	KCNK2	chr1:215,005,775-215,237,093	0	0.257599	-6.57113	0.00134832
ENSG00000082497	SERTAD4	chr1:210,232,799-210,246,631	0.931969	4.3837	-2.39186	2.25376e-12
ENSG00000082515	MRPL22	chr5:154,941,070-154,969,411	14.5072	26.5006	-1.48379	1.28783e-13
ENSG00000082641	NFE2L1	chr17:48,048,329-48,061,487	37.1573	52.3508	-1.11403	5.89819e-11
ENSG00000082781	ITGB5	chr3:124,761,948-124,901,418	86.3107	27.1077	1.81083	5.79339e-15
ENSG00000083307	GRHL2	chr8:101,492,432-101,669,726	0	3.12911	-11.0194	8.12016e-13
ENSG00000083454	P2RX5	chr17:3,672,199-3,696,404	3.65673	1.24147	2.2735	0.000181282
ENSG00000083635	NUFIP1	chr13:44,939,249-44,989,483	3.47428	9.83307	-1.30949	1.35357e-05
ENSG00000083720	OXCT1	chr5:41,730,065-41,870,519	1.82877	28.5036	-4.24529	7.88146e-84
ENSG00000083799	CYLD	chr16:50,742,050-50,801,935	4.98096	11.5412	-1.33931	4.11764e-11
ENSG00000083814	ZNF671	chr19:57,719,751-57,727,624	0.237848	4.0539	-3.82321	4.93628e-18
ENSG00000083817	ZNF416	chr19:57,571,566-57,578,927	2.06987	4.64282	-1.0184	0.0056002
ENSG00000083857	FAT1	chr4:186,587,783-186,726,722	88.5146	21.8918	1.9526	1.67045e-25
ENSG00000084070	SMAP2	chr1:40,344,850-40,423,326	4.41835	16.7922	-1.49373	1.35833e-11
ENSG00000084072	PPIE	chr1:39,692,182-39,763,914	12.3245	37.2135	-1.60358	1.00594e-14
ENSG00000084234	APLP2	chr11:130,069,837-130,144,811	64.3221	153.112	-1.12857	4.22246e-10
ENSG00000084444	FAM234B	chr12:13,044,284-13,142,521	2.1408	7.07633	-1.89652	3.14496e-12
ENSG00000084453	SLCO1A2	chr12:21,264,600-21,419,594	0.0634755	0	6.90666	0.00305323
ENSG00000084628	NKAIN1	chr1:31,179,745-31,239,554	0.593222	0	8.66559	1.46694e-06
ENSG00000084636	COL16A1	chr1:31,652,247-31,704,319	4.18599	16.8096	-2.21879	1.10153e-15
ENSG00000084674	APOB	chr2:21,001,429-21,044,073	0	0.350932	-9.09043	2.096e-08
ENSG00000084710	EFR3B	chr2:25,042,130-25,159,137	21.3165	0.174675	7.50671	1.09953e-177
ENSG00000084731	KIF3C	chr2:25,926,596-25,982,749	47.0115	9.01996	2.62895	3.06863e-46
ENSG00000084733	RAB10	chr2:26,034,107-26,137,454	131.097	70.8305	1.12856	1.0371e-09
ENSG00000084764	MAPRE3	chr2:26,970,612-27,027,196	9.18252	4.41409	1.32925	6.75471e-05
ENSG00000085117	CD82	chr11:44,564,427-44,620,363	1.81303	10.7803	-2.87379	5.58706e-16
ENSG00000085224	ATRX	chrX:77,504,878-77,786,269	32.1252	14.3888	1.20231	6.95695e-11
ENSG00000085276	MECOM	chr3:169,083,499-169,663,618	0.0438975	1.86877	-4.7058	4.37493e-16
ENSG00000085382	HACE1	chr6:104,728,093-104,859,919	1.96802	9.86262	-1.9388	3.42699e-16
ENSG00000085514	PILRA	chr7:100,367,530-100,400,099	1.76995	0.468373	3.30616	1.55715e-05
ENSG00000085563	ABCB1	chr7:87,503,633-87,713,323	0.694084	0.0448455	3.79443	0.000535359
ENSG00000085644	ZNF213	chr16:3,129,777-3,142,805	3.06588	11.2094	-1.31927	3.41491e-06
ENSG00000085662	AKR1B1	chr7:134,442,350-134,459,284	845.759	62.0199	3.9785	6.24746e-94
ENSG00000085831	TTC39A	chr1:51,287,258-51,345,116	2.20415	0.62564	1.85311	4.32297e-05
ENSG00000085840	ORC1	chr1:52,372,829-52,404,459	7.87161	18.5909	-1.03769	2.50169e-06
ENSG00000085978	ATG16L1	chr2:233,210,051-233,295,674	26.4171	10.4499	1.67223	1.53259e-19
ENSG00000085999	RAD54L	chr1:46,247,688-46,278,473	2.86392	26.4176	-2.84717	5.33663e-40
ENSG00000086061	DNAJA1	chr9:33,025,211-33,039,907	154.998	51.0527	1.80558	7.39517e-17
ENSG00000086062	B4GALT1	chr9:33,104,082-33,167,356	139.324	56.3286	1.50543	1.23373e-11
ENSG00000086159	AQP6	chr12:49,967,194-49,977,139	0.033937	0	6.60035	0.0091362
ENSG00000086289	EPDR1	chr7:37,683,843-37,951,941	19.5427	0.205725	8.76742	7.30134e-170
ENSG00000086300	SNX10	chr7:26,291,895-26,374,329	5.15135	2.57044	1.25335	3.21518e-05
ENSG00000086506	HBQ1	chr16:180,453-181,181	1.61899	0	8.00719	3.29114e-05
ENSG00000086548	CEACAM6	chr19:41,750,977-41,772,208	4.24483	0	11.5147	9.80408e-14
ENSG00000086570	FAT2	chr5:151,504,093-151,568,944	0.004585	3.9716	-10.4217	6.40632e-21
ENSG00000086589	RBM22	chr5:150,690,794-150,701,107	18.9523	51.7197	-1.34165	5.02502e-12
ENSG00000086717	PPEF1	chrX:18,675,909-18,827,921	0.441219	0	6.97153	0.000194776
ENSG00000086827	ZW10	chr11:113,733,187-113,773,811	7.65853	22.7874	-1.29583	1.53583e-09
ENSG00000086848	ALG9	chr11:111,782,195-111,871,581	7.29477	21.0774	-1.41239	2.87822e-06
ENSG00000087074	PPP1R15A	chr19:48,872,392-48,876,057	8.24627	78.6539	-3.09824	6.59448e-22
ENSG00000087076	HSD17B14	chr19:48,813,017-48,836,678	7.77251	0.293849	5.4143	6.97607e-33
ENSG00000087077	TRIP6	chr7:100,867,138-100,873,454	16.4711	65.3374	-1.57391	2.07517e-11
ENSG00000087085	ACHE	chr7:100,889,994-100,896,974	0.821741	0.0323645	5.63185	5.9897e-09
ENSG00000087086	FTL	chr19:48,965,301-48,966,878	5302.92	1793.4	1.77726	5.99615e-11
ENSG00000087116	ADAMTS2	chr5:179,110,851-179,345,430	0.005003	3.08847	-9.25748	2.67839e-09
ENSG00000087206	UIMC1	chr5:176,905,005-177,022,633	15.2305	33.4655	-1.25604	4.1732e-09
ENSG00000087245	MMP2	chr16:55,389,700-55,506,691	6.75619	0.550375	4.81642	9.16118e-07
ENSG00000087253	LPCAT2	chr16:55,508,998-55,586,670	3.70227	2.17263	1.30818	1.46311e-08
ENSG00000087266	SH3BP2	chr4:2,793,023-2,841,098	4.62012	25.773	-2.85805	3.94578e-44
ENSG00000087301	TXNDC16	chr14:52,430,590-52,552,522	0.718291	6.30403	-3.12321	1.86105e-26
ENSG00000087460	GNAS	chr20:58,839,718-58,911,192	156.614	390.09	-1.52307	2.56576e-17
ENSG00000087494	PTHLH	chr12:27,958,084-27,972,705	7.2529	0.531286	4.67454	1.45591e-28
ENSG00000087495	PHACTR3	chr20:59,577,509-59,847,711	0	9.24475	-10.9929	1.98526e-08
ENSG00000087842	PIR	chrX:15,384,799-15,493,564	24.9783	13.2089	1.23099	1.97779e-06
ENSG00000087884	AAMDC	chr11:77,821,109-77,918,432	8.01824	19.297	-1.1457	0.00129807
ENSG00000088002	SULT2B1	chr19:48,552,075-48,599,425	25.5466	1.44948	4.28907	8.28764e-68
ENSG00000088053	GP6	chr19:55,013,705-55,038,264	0.055888	0	6.76267	0.00495664
ENSG00000088247	KHSRP	chr19:6,413,348-6,424,794	76.4689	160.739	-1.0215	7.04199e-09
ENSG00000088256	GNA11	chr19:3,094,410-3,124,004	15.7449	49.3723	-1.47977	6.36291e-17
ENSG00000088280	ASAP3	chr1:23,428,563-23,484,568	2.72765	25.8041	-3.24153	1.62207e-53
ENSG00000088305	DNMT3B	chr20:32,762,385-32,809,356	6.5187	3.90935	1.13386	1.02958e-06
ENSG00000088325	TPX2	chr20:31,739,271-31,801,805	41.0957	101.63	-1.09155	8.22698e-08
ENSG00000088340	FER1L4	chr20:35,558,737-35,607,562	3.95349	1.41112	1.79157	0.000119393
ENSG00000088356	PDRG1	chr20:31,944,342-31,952,092	7.7332	36.2511	-1.97431	9.34069e-16
ENSG00000088367	EPB41L1	chr20:36,091,504-36,232,799	31.1288	19.4602	1.3168	5.99454e-14
ENSG00000088387	DOCK9	chr13:98,793,487-99,086,625	28.4898	17.2932	1.01298	6.19747e-08
ENSG00000088451	TGDS	chr13:94,574,051-94,596,257	3.50256	8.49241	-1.02352	0.000531811
ENSG00000088538	DOCK3	chr3:50,675,241-51,384,198	0.754058	0.0381615	4.89131	9.07679e-19
ENSG00000088726	TMEM40	chr3:12,733,525-12,769,457	0	12.9769	-7.51696	0.000218321
ENSG00000088756	ARHGAP28	chr18:6,729,718-6,915,716	0.0628415	0.847527	-2.71575	1.52943e-05
ENSG00000088826	SMOX	chr20:4,120,980-4,187,747	39.3828	14.3333	1.76574	2.11386e-15
ENSG00000088970	KIZ	chr20:21,125,983-21,246,622	3.84539	10.7641	-1.14944	8.86113e-05
ENSG00000088992	TESC	chr12:117,038,923-117,099,479	14.2231	0	10.9938	4.441e-13
ENSG00000089041	P2RX7	chr12:121,132,819-121,188,032	0	0.394451	-7.86067	6.36787e-06
ENSG00000089101	CFAP61	chr20:20,052,514-20,360,702	0.081624	0.009321	3.75333	0.0248247
ENSG00000089127	OAS1	chr12:112,906,777-112,933,222	10.6152	1.95033	3.0517	2.74526e-28
ENSG00000089154	GCN1	chr12:120,127,203-120,194,710	45.5281	21.2695	1.14519	4.73543e-09
ENSG00000089169	RPH3A	chr12:112,570,380-112,898,881	0.10402	0.0037765	5.54069	0.0151026
ENSG00000089199	CHGB	chr20:5,911,430-5,925,361	2.95965	0.137477	5.54366	1.13434e-26
ENSG00000089248	ERP29	chr12:112,013,316-112,023,451	35.9641	98.6599	-1.25194	2.97094e-09
ENSG00000089250	NOS1	chr12:117,208,142-117,452,170	0.316441	0	10.0995	3.74733e-10
ENSG00000089351	GRAMD1A	chr19:34,994,784-35,026,471	126.602	16.437	3.13656	3.38832e-75
ENSG00000089356	FXYD3	chr19:35,115,879-35,124,324	0.157386	18.5045	-7.48562	0.000182472
ENSG00000089486	CDIP1	chr16:4,510,675-4,538,828	3.12281	11.1421	-1.67819	6.98861e-10
ENSG00000089558	KCNH4	chr17:42,156,891-42,181,278	0.252551	0	8.18689	1.25886e-05
ENSG00000089685	BIRC5	chr17:78,214,186-78,225,636	11.047	30.0193	-1.60272	2.70599e-16
ENSG00000089692	LAG3	chr12:6,772,512-6,778,455	1.49184	0.17755	3.11991	2.33391e-05
ENSG00000090020	SLC9A1	chr1:27,098,815-27,166,981	9.033	19.484	-1.06551	9.14314e-07
ENSG00000090238	YPEL3	chr16:30,092,314-30,096,915	2.05634	10.0988	-2.47495	5.59381e-11
ENSG00000090339	ICAM1	chr19:10,270,835-10,286,615	0.15805	35.1247	-8.06641	6.27832e-100
ENSG00000090376	IRAK3	chr12:66,188,879-66,254,622	0.0200135	5.20435	-7.77262	8.71161e-46
ENSG00000090530	P3H2	chr3:189,956,728-190,122,437	16.1208	6.579	1.52945	9.64269e-13
ENSG00000090612	ZNF268	chr12:133,181,409-133,214,831	1.54264	6.87467	-1.14192	4.42419e-07
ENSG00000090615	GOLGA3	chr12:132,768,909-132,828,858	26.9391	10.3995	1.28422	4.60343e-12
ENSG00000090661	CERS4	chr19:8,206,736-8,262,421	2.4014	12.8656	-2.22479	4.83646e-16
ENSG00000090674	MCOLN1	chr19:7,522,626-7,534,009	4.64749	11.1772	-1.27211	1.04893e-06
ENSG00000090686	USP48	chr1:21,678,298-21,783,606	13.1654	31.6421	-1.28963	3.03472e-12
ENSG00000090776	EFNB1	chrX:68,828,997-68,842,147	2.38167	7.98882	-1.60601	3.77337e-07
ENSG00000090861	AARS	chr16:70,252,295-70,289,543	63.9996	180.889	-1.419	5.54725e-17
ENSG00000090889	KIF4A	chrX:70,290,090-70,420,832	11.0176	33.8795	-1.45426	1.27109e-15
ENSG00000090924	PLEKHG2	chr19:39,412,585-39,428,415	24.9616	9.41207	1.85641	2.6456e-26
ENSG00000090932	DLL3	chr19:39,498,895-39,508,481	2.75884	0.452516	3.20432	4.25546e-14
ENSG00000090975	PITPNM2	chr12:122,983,480-123,150,015	10.1054	2.14997	2.51765	2.32546e-18
ENSG00000091073	DTX2	chr7:76,461,676-76,505,995	30.078	12.8203	1.50129	4.05972e-13
ENSG00000091127	PUS7	chr7:105,439,661-105,522,267	25.258	9.76774	1.63683	6.71625e-16
ENSG00000091128	LAMB4	chr7:108,023,548-108,130,356	0.19935	0.01329	4.82476	0.000242445
ENSG00000091129	NRCAM	chr7:108,147,623-108,456,717	81.9949	5.22219	3.96728	2.08964e-77
ENSG00000091262	ABCC6	chr16:16,148,928-16,223,522	1.70868	0.425772	2.97462	1.52303e-09
ENSG00000091513	TF	chr3:133,745,956-133,779,006	0.198205	0	5.66534	0.0105278
ENSG00000091542	ALKBH5	chr17:18,183,078-18,209,954	56.2538	31.5968	1.08675	2.05383e-09
ENSG00000091583	APOH	chr17:66,212,033-66,256,525	4.94938	0	10.8543	4.72495e-12
ENSG00000091622	PITPNM3	chr17:6,451,264-6,556,494	1.82792	4.69975	-1.12452	2.45659e-05
ENSG00000091651	ORC6	chr16:46,689,643-46,698,394	11.6486	39.2539	-1.62519	2.25943e-11
ENSG00000091831	ESR1	chr6:151,656,691-152,129,619	0	0.0795985	-5.64199	0.0220243
ENSG00000091972	CD200	chr3:112,332,347-112,362,812	0	6.62775	-10.8172	2.28395e-12
ENSG00000091986	CCDC80	chr3:112,596,794-112,649,530	20.7563	4.80046	2.75544	6.37543e-05
ENSG00000092010	PSME1	chr14:24,136,158-24,138,967	41.5643	126.101	-1.36953	3.62538e-10
ENSG00000092036	HAUS4	chr14:22,946,228-22,957,161	13.6722	28.4708	-1.27806	5.99055e-07
ENSG00000092068	SLC7A8	chr14:23,125,295-23,183,674	0.383837	1.40386	-2.31725	2.37903e-05
ENSG00000092094	OSGEP	chr14:20,446,411-20,455,105	7.4033	26.5074	-1.46088	1.43356e-11
ENSG00000092096	SLC22A17	chr14:23,346,306-23,352,912	5.88452	0.860152	2.88621	8.12243e-14
ENSG00000092200	RPGRIP1	chr14:21,287,939-21,351,301	0.053936	0	5.97214	0.0441723
ENSG00000092295	TGM1	chr14:24,249,114-24,264,432	0.26846	3.22095	-2.83079	9.58711e-09
ENSG00000092445	TYRO3	chr15:41,557,675-41,583,586	2.95218	6.01169	-1.24975	5.65021e-08
ENSG00000092470	WDR76	chr15:43,826,963-43,868,419	7.18753	32.9668	-2.1899	1.32335e-26
ENSG00000092621	PHGDH	chr1:119,659,798-119,744,215	21.7522	261.737	-3.2864	3.02051e-71
ENSG00000092758	COL9A3	chr20:62,816,244-62,841,159	0.142841	11.2518	-6.86415	6.93471e-43
ENSG00000092850	TEKT2	chr1:36,084,075-36,088,275	0.020188	0.390374	-3.77228	0.041938
ENSG00000092853	CLSPN	chr1:35,720,218-35,769,967	11.2847	34.0382	-1.44796	5.40811e-11
ENSG00000092929	UNC13D	chr17:75,827,225-75,844,717	7.06838	3.63385	1.1178	3.01189e-05
ENSG00000092964	DPYSL2	chr8:26,514,275-26,658,178	72.3528	20.8774	1.57986	2.72411e-09
ENSG00000092969	TGFB2	chr1:218,346,235-218,444,619	24.2838	2.60075	3.52179	5.33817e-62
ENSG00000093009	CDC45	chr22:19,479,459-19,520,612	8.6185	65.0567	-2.85495	1.19008e-43
ENSG00000093072	CECR1	chr22:17,178,790-17,221,989	0.0233655	0.402288	-3.15948	0.00833752
ENSG00000093183	SEC22C	chr3:42,547,969-42,601,080	12.6472	29.3206	-1.21556	9.84988e-10
ENSG00000094880	CDC23	chr5:138,187,648-138,213,343	17.6722	43.1852	-1.12285	1.16826e-07
ENSG00000094916	CBX5	chr12:54,230,940-54,280,133	68.3094	32.4439	1.24838	5.36559e-13
ENSG00000095203	EPB41L4B	chr9:109,171,975-109,320,964	4.99096	14.277	-1.26308	1.15538e-08
ENSG00000095303	PTGS1	chr9:122,370,530-122,395,703	0.132883	0.980913	-2.84379	5.13827e-05
ENSG00000095319	NUP188	chr9:128,947,699-129,007,096	20.9581	47.4954	-1.10386	6.32371e-10
ENSG00000095380	NANS	chr9:98,056,739-98,083,075	18.7881	48.7591	-1.12855	2.33823e-08
ENSG00000095539	SEMA4G	chr10:100,969,518-100,985,871	5.22462	1.07128	2.93422	9.46509e-32
ENSG00000095585	BLNK	chr10:96,191,702-96,271,587	0	0.452902	-6.32079	0.00301667
ENSG00000095587	TLL2	chr10:96,364,606-96,513,918	0.0715755	0.0058	3.27093	0.0194957
ENSG00000095596	CYP26A1	chr10:93,073,475-93,077,890	1.05791	0	9.05401	1.35936e-07
ENSG00000095713	CRTAC1	chr10:97,865,000-98,030,828	0.216015	0.0067495	5.72316	0.00864709
ENSG00000095739	BAMBI	chr10:28,677,342-28,682,939	30.795	0.345801	7.06978	1.84313e-11
ENSG00000095752	IL11	chr19:55,364,389-55,370,463	46.3013	0.495109	7.37888	5.34793e-157
ENSG00000095787	WAC	chr10:28,532,493-28,623,112	27.8507	78.1909	-1.26698	1.75356e-08
ENSG00000095794	CREM	chr10:35,126,791-35,212,958	11.8413	7.45879	1.20666	1.36171e-06
ENSG00000095951	HIVEP1	chr6:12,008,762-12,164,999	6.55507	2.0419	1.42512	9.5675e-12
ENSG00000095970	TREM2	chr6:41,158,506-41,163,186	0	0.551495	-5.98977	0.00842857
ENSG00000096060	FKBP5	chr6:35,573,585-35,728,583	5.37706	130.293	-4.40855	1.0292e-131
ENSG00000096070	BRPF3	chr6:36,196,744-36,232,790	7.08648	16.9741	-1.07936	4.78584e-05
ENSG00000096080	MRPS18A	chr6:43,671,303-43,687,791	14.0585	54.8643	-1.653	2.42538e-13
ENSG00000096384	HSP90AB1	chr6:44,246,166-44,253,888	690.978	307.784	1.38779	8.56232e-08
ENSG00000096654	ZNF184	chr6:27,450,743-27,473,118	1.88493	7.60153	-1.82875	3.75451e-12
ENSG00000097021	ACOT7	chr1:6,264,269-6,394,391	17.1817	61.6226	-2.12382	4.65606e-17
ENSG00000097046	CDC7	chr1:91,500,893-91,525,764	4.03374	30.5055	-2.73483	9.40862e-38
ENSG00000099139	PCSK5	chr9:75,890,644-76,362,339	4.7019	0.126495	5.55393	2.19959e-64
ENSG00000099203	TMED1	chr19:10,832,438-10,836,318	8.27985	25.7694	-1.62418	1.28214e-12
ENSG00000099250	NRP1	chr10:33,177,492-33,336,262	47.2143	5.5759	3.71003	7.35967e-46
ENSG00000099260	PALMD	chr1:99,645,943-99,694,541	2.46969	0.367897	2.84746	2.80956e-11
ENSG00000099282	TSPAN15	chr10:69,451,473-69,507,669	33.2816	9.52053	2.00906	6.94515e-20
ENSG00000099290	FAM21A	chr10:50,067,888-50,133,506	7.74016	24.0696	-1.49723	2.65761e-14
ENSG00000099326	MZF1	chr19:58,561,931-58,573,575	10.3224	6.21124	1.1167	3.55319e-06
ENSG00000099338	CATSPERG	chr19:38,335,775-38,370,943	0.665114	0.313837	2.20476	0.014552
ENSG00000099365	STX1B	chr16:30,989,256-31,010,628	1.60406	0.351283	2.20222	0.000138632
ENSG00000099377	HSD3B7	chr16:30,985,207-30,989,152	12.2448	4.83713	1.60277	1.73877e-10
ENSG00000099385	BCL7C	chr16:30,833,626-30,894,960	9.98491	25.5889	-1.15874	6.99122e-08
ENSG00000099617	EFNA2	chr19:1,286,154-1,300,237	1.66485	0.020217	5.7594	1.93299e-06
ENSG00000099622	CIRBP	chr19:1,259,384-1,274,880	21.885	99.4856	-1.93054	1.35876e-20
ENSG00000099625	CBARP	chr19:1,228,287-1,238,027	0.547964	2.2903	-1.57173	0.00070657
ENSG00000099795	NDUFB7	chr19:14,566,078-14,572,062	41.3927	123.941	-1.36186	3.34929e-09
ENSG00000099797	TECR	chr19:14,517,085-14,565,980	48.9279	114.652	-1.14141	4.76176e-07
ENSG00000099800	TIMM13	chr19:2,425,624-2,427,894	12.7093	37.044	-1.0221	1.48254e-05
ENSG00000099810	MTAP	chr9:21,802,543-21,937,651	5.89888	7.11887	-4.81057	1.37573e-67
ENSG00000099812	MISP	chr19:751,126-764,318	50.8799	18.4693	1.70397	6.89938e-14
ENSG00000099822	HCN2	chr19:589,893-617,159	16.3351	0.168668	7.31043	2.69145e-119
ENSG00000099860	GADD45B	chr19:2,476,122-2,478,259	10.9249	19.5107	-1.92141	3.75552e-09
ENSG00000099889	ARVCF	chr22:19,969,896-20,016,808	1.0622	13.1515	-3.1802	1.6858e-32
ENSG00000099899	TRMT2A	chr22:20,111,866-20,117,392	9.68934	17.2365	-1.11867	2.23435e-07
ENSG00000099901	RANBP1	chr22:20,115,938-20,127,357	50.5425	151.917	-1.26916	6.59609e-13
ENSG00000099910	KLHL22	chr22:20,441,519-20,495,883	6.6744	16.691	-1.2011	1.8988e-07
ENSG00000099940	SNAP29	chr22:20,858,983-20,891,218	7.81189	20.447	-1.2751	1.21377e-09
ENSG00000099953	MMP11	chr22:23,768,226-23,784,316	0.19393	1.53872	-2.62126	0.000284399
ENSG00000099956	SMARCB1	chr22:23,786,963-23,834,516	20.5904	61.7786	-1.73132	1.6276e-21
ENSG00000099958	DERL3	chr22:23,834,503-23,839,128	0.0199075	1.66406	-4.86908	1.4321e-07
ENSG00000099960	SLC7A4	chr22:21,028,718-21,032,840	0	4.13695	-10.2802	4.03212e-11
ENSG00000099998	GGT5	chr22:24,219,654-24,245,142	0.335359	28.7964	-6.21956	4.47182e-63
ENSG00000100014	SPECC1L	chr22:24,270,817-24,417,740	7.16566	25.4638	-2.03082	5.65625e-20
ENSG00000100027	YPEL1	chr22:21,697,544-21,735,834	0.125245	1.79458	-4.01139	1.3835e-13
ENSG00000100028	SNRPD3	chr22:24,555,503-24,609,980	26.5859	56.2439	-1.04187	1.11674e-06
ENSG00000100031	GGT1	chr22:24,583,750-24,629,005	42.5008	0.731465	7.09707	2.01288e-165
ENSG00000100056	DGCR14	chr22:19,130,279-19,144,684	2.77931	9.66977	-1.16132	1.74939e-06
ENSG00000100058	CRYBB2P1	chr22:25,448,105-25,520,854	4.19164	17.5808	-1.68663	1.73013e-08
ENSG00000100075	SLC25A1	chr22:19,175,575-19,178,830	25.3	89.464	-1.5367	1.7369e-10
ENSG00000100077	ADRBK2	chr22:25,564,849-25,729,294	1.92466	0.631297	1.85586	1.47939e-09
ENSG00000100083	GGA1	chr22:37,608,475-37,633,564	10.0765	18.1786	-1.08965	1.11187e-07
ENSG00000100084	HIRA	chr22:19,330,698-19,447,450	8.70404	19.1325	-1.11281	0.000182838
ENSG00000100092	SH3BP1	chr22:37,634,654-37,666,932	2.67563	23.8037	-3.05221	4.92163e-25
ENSG00000100099	HPS4	chr22:26,443,423-26,483,837	6.53226	17.271	-1.56676	6.73554e-13
ENSG00000100116	GCAT	chr22:37,807,905-37,817,176	1.68299	13.4227	-3.24951	1.36185e-25
ENSG00000100129	EIF3L	chr22:37,848,868-37,889,407	69.096	139.029	-1.07216	2.40663e-05
ENSG00000100138	SNU13	chr22:41,673,930-41,690,504	32.0417	58.9228	-1.03086	1.38424e-06
ENSG00000100151	PICK1	chr22:38,056,311-38,075,701	6.46916	16.1735	-1.48573	1.19647e-10
ENSG00000100162	CENPM	chr22:41,938,721-41,947,164	10.2918	63.218	-2.72654	1.31615e-34
ENSG00000100167	SEPT3	chr22:41,976,272-41,998,221	1.3213	0.335389	2.51755	4.92257e-07
ENSG00000100181	TPTEP1	chr22:16,601,887-16,698,742	0.132968	0	6.68534	0.00654817
ENSG00000100196	KDELR3	chr22:38,468,062-38,483,447	12.8235	6.35303	1.14195	6.84784e-06
ENSG00000100206	DMC1	chr22:38,518,949-38,570,286	1.15825	3.82398	-2.03734	0.00024272
ENSG00000100209	HSCB	chr22:28,742,031-28,757,515	5.92969	12.9335	-1.03003	0.00165222
ENSG00000100211	CBY1	chr22:38,656,636-38,673,854	7.9118	34.4501	-1.94698	2.26954e-16
ENSG00000100218	RSPH14	chr22:23,059,415-23,145,021	0.796409	0.0076645	5.81663	0.000120972
ENSG00000100219	XBP1	chr22:28,794,555-28,800,597	29.0873	119.849	-1.75565	5.504e-10
ENSG00000100221	JOSD1	chr22:38,685,543-38,701,556	16.4845	44.8927	-1.45024	1.95747e-13
ENSG00000100226	GTPBP1	chr22:38,705,723-38,738,299	4.66621	18.1611	-1.82578	6.70323e-20
ENSG00000100227	POLDIP3	chr22:42,583,721-42,614,962	18.1522	48.937	-1.27908	5.54567e-12
ENSG00000100234	TIMP3	chr22:32,801,701-32,863,043	0.963738	2.45887	-1.28606	7.70759e-05
ENSG00000100239	PPP6R2	chr22:50,343,304-50,445,090	8.40926	20.4435	-1.10008	5.48391e-08
ENSG00000100242	SUN2	chr22:38,734,725-38,794,143	10.5865	44.9834	-2.08966	2.56819e-17
ENSG00000100246	DNAL4	chr22:38,778,508-38,794,198	3.55654	18.9467	-2.24158	1.69478e-15
ENSG00000100258	LMF2	chr22:50,502,949-50,507,691	17.304	36.52	-1.12498	1.25916e-09
ENSG00000100271	TTLL1	chr22:43,039,644-43,089,428	1.33729	5.9091	-1.98932	1.28249e-08
ENSG00000100280	AP1B1	chr22:29,327,680-29,423,179	15.523	40.1336	-1.23288	2.0429e-10
ENSG00000100281	HMGXB4	chr22:35,257,452-35,295,807	8.55477	19.75	-1.71618	5.22268e-19
ENSG00000100284	TOM1	chr22:35,299,275-35,347,994	8.22637	20.0209	-1.31714	5.45806e-10
ENSG00000100290	BIK	chr22:43,110,748-43,129,712	0.108294	1.6261	-3.60045	0.00084845
ENSG00000100292	HMOX1	chr22:35,380,361-35,394,214	177.245	13.6657	3.9253	7.35306e-99
ENSG00000100297	MCM5	chr22:35,400,063-35,425,430	21.5412	57.2481	-1.18609	1.02397e-06
ENSG00000100300	TSPO	chr22:43,151,514-43,163,242	30.1137	119.14	-1.64648	1.69179e-14
ENSG00000100302	RASD2	chr22:35,540,868-35,554,001	1.59512	0.022323	6.11182	7.65046e-20
ENSG00000100307	CBX7	chr22:39,120,167-39,152,674	1.34631	5.43902	-2.20484	3.34787e-15
ENSG00000100316	RPL3	chr22:39,312,882-39,320,389	418.344	936.943	-1.09142	0.00011888
ENSG00000100319	ZMAT5	chr22:29,730,956-29,767,011	7.33143	24.0383	-1.41975	1.44849e-07
ENSG00000100324	TAB1	chr22:39,399,741-39,437,060	5.89789	19.3252	-1.59909	4.95685e-15
ENSG00000100325	ASCC2	chr22:29,788,608-29,838,304	16.3517	32.3011	-1.06048	2.03977e-07
ENSG00000100330	MTMR3	chr22:29,883,155-30,030,866	7.81675	13.7535	-1.07939	2.9383e-07
ENSG00000100342	APOL1	chr22:36,253,010-36,267,530	2.89756	3.71337	-1.1369	0.00048776
ENSG00000100344	PNPLA3	chr22:43,923,739-43,964,488	0.843834	3.4564	-1.88645	0.000330544
ENSG00000100346	CACNA1I	chr22:39,570,753-39,689,737	0.42072	0.0153715	4.7669	9.39995e-14
ENSG00000100350	FOXRED2	chr22:36,487,190-36,507,101	9.70437	29.7711	-1.33272	6.2402e-10
ENSG00000100353	EIF3D	chr22:36,510,850-36,529,436	52.2116	122.971	-1.1397	6.28417e-10
ENSG00000100354	TNRC6B	chr22:40,044,817-40,335,808	7.54882	3.10275	1.80901	3.64981e-13
ENSG00000100359	SGSM3	chr22:40,370,591-40,410,289	7.17023	35.765	-2.24531	3.5759e-23
ENSG00000100364	KIAA0930	chr22:45,190,338-45,240,769	29.9616	7.68708	1.23534	4.6916e-08
ENSG00000100372	SLC25A17	chr22:40,769,630-40,819,399	7.67565	18.2644	-1.19381	9.92433e-08
ENSG00000100376	FAM118A	chr22:45,308,968-45,341,955	4.596	10.6038	-1.18346	1.78696e-05
ENSG00000100387	RBX1	chr22:40,951,347-40,973,309	17.1866	42.4352	-1.07709	2.71036e-05
ENSG00000100395	L3MBTL2	chr22:41,205,205-41,231,271	7.16212	16.2127	-1.0713	2.6336e-07
ENSG00000100399	CHADL	chr22:41,229,510-41,240,934	0	0.371501	-3.81754	0.00867529
ENSG00000100403	ZC3H7B	chr22:41,301,522-41,360,147	15.382	36.3062	-1.0269	5.40492e-09
ENSG00000100410	PHF5A	chr22:41,459,717-41,468,725	17.0482	42.5293	-1.05015	1.95489e-06
ENSG00000100417	PMM1	chr22:41,576,894-41,589,890	8.08672	39.0844	-2.24554	6.76135e-28
ENSG00000100445	SDR39U1	chr14:24,439,766-24,442,905	13.564	35.1227	-1.05209	8.33404e-07
ENSG00000100473	COCH	chr14:30,874,514-30,895,065	17.3319	2.18381	3.13509	1.15825e-35
ENSG00000100479	POLE2	chr14:49,643,555-49,688,422	6.28518	19.9255	-1.44905	7.72964e-10
ENSG00000100505	TRIM9	chr14:50,975,262-51,096,061	7.06322	0.160736	5.52703	9.91304e-83
ENSG00000100526	CDKN3	chr14:54,396,849-54,420,218	17.4502	74.0991	-2.13683	1.1991e-25
ENSG00000100557	C14orf105	chr14:57,469,301-57,493,867	3.79392	0	11.2663	4.35335e-13
ENSG00000100583	SAMD15	chr14:77,376,689-77,391,497	2.23028	0.304244	3.14852	7.5458e-12
ENSG00000100591	AHSA1	chr14:77,457,870-77,469,474	109.589	48.9038	1.32215	3.80838e-11
ENSG00000100593	ISM2	chr14:77,474,394-77,498,850	0.359342	0.0097485	4.07688	0.00215276
ENSG00000100599	RIN3	chr14:92,513,774-92,688,994	10.6633	4.58317	1.2386	2.06951e-09
ENSG00000100604	CHGA	chr14:92,923,080-92,935,293	0.222188	0	6.60035	0.0091362
ENSG00000100626	GALNT16	chr14:69,259,277-69,357,033	1.58531	0.02128	5.7907	1.25604e-21
ENSG00000100629	CEP128	chr14:80,476,983-80,959,517	4.89794	12.933	-1.16084	9.96951e-07
ENSG00000100647	SUSD6	chr14:69,611,596-69,715,142	5.36941	11.4066	-1.01736	7.85016e-07
ENSG00000100697	DICER1	chr14:95,086,228-95,158,010	20.4632	6.2686	1.88529	5.70039e-27
ENSG00000100739	BDKRB1	chr14:96,255,824-96,268,967	0.774679	0.0942975	4.19641	0.000253488
ENSG00000100749	VRK1	chr14:96,797,304-96,931,722	12.3166	29.6922	-1.10914	2.94157e-07
ENSG00000100767	PAPLN	chr14:73,237,497-73,274,640	2.45117	4.90948	-1.14963	9.72991e-07
ENSG00000100784	RPS6KA5	chr14:90,847,862-91,060,636	0.108966	2.53854	-1.81949	6.73766e-07
ENSG00000100802	C14orf93	chr14:22,985,908-23,010,166	2.03971	5.41737	-1.52801	3.1256e-06
ENSG00000100814	CCNB1IP1	chr14:20,311,368-20,333,312	13.0269	37.228	-1.58259	4.55502e-13
ENSG00000100842	EFS	chr14:23,356,402-23,365,752	0	1.05055	-8.92516	4.84552e-08
ENSG00000100852	ARHGAP5	chr14:32,076,114-32,159,728	42.5993	22.1809	1.07404	3.65782e-06
ENSG00000100867	DHRS2	chr14:23,630,115-23,645,639	0.819128	0.379594	1.53075	0.0453557
ENSG00000100889	PCK2	chr14:24,094,053-24,110,598	10.356	153.467	-3.67257	3.52137e-78
ENSG00000100897	DCAF11	chr14:24,114,195-24,125,242	9.39436	24.274	-1.38195	3.74438e-11
ENSG00000100911	PSME2	chr14:24,143,362-24,147,570	23.3454	53.8777	-1.06189	3.00926e-05
ENSG00000100918	REC8	chr14:24,171,853-24,180,257	2.52751	1.4162	1.55237	0.00846254
ENSG00000100934	SEC23A	chr14:39,031,919-39,109,646	51.214	29.803	1.10585	1.98516e-10
ENSG00000100949	RABGGTA	chr14:24,265,538-24,271,739	6.66566	15.6365	-1.29668	9.66744e-09
ENSG00000100968	NFATC4	chr14:24,365,673-24,379,604	0.056232	3.26883	-5.85813	6.83949e-33
ENSG00000100979	PLTP	chr20:45,898,621-45,912,155	0.93379	8.62043	-2.88344	5.28166e-18
ENSG00000100982	PCIF1	chr20:45,934,628-45,948,023	12.3422	33.3742	-1.28557	3.24337e-10
ENSG00000100983	GSS	chr20:34,928,430-34,955,817	28.4783	81.1912	-1.31159	5.87654e-13
ENSG00000100987	VSX1	chr20:25,070,885-25,082,365	0.624866	0.0906405	3.41727	0.000372987
ENSG00000101000	PROCR	chr20:35,172,073-35,216,240	52.3932	17.7795	1.56922	2.6972e-07
ENSG00000101004	NINL	chr20:25,452,705-25,585,517	10.0859	5.56652	1.10538	1.86184e-07
ENSG00000101017	CD40	chr20:46,118,272-46,129,863	2.92074	6.81903	-1.10326	0.000395722
ENSG00000101019	UQCC1	chr20:35,302,566-35,412,141	13.3104	41.4972	-1.20478	1.20336e-09
ENSG00000101049	SGK2	chr20:43,558,968-43,588,237	6.5219	0.225078	5.05562	1.35898e-30
ENSG00000101057	MYBL2	chr20:43,667,019-43,716,496	26.0853	250.954	-3.01183	7.91805e-58
ENSG00000101074	R3HDML	chr20:44,336,986-44,351,235	2.32939	0	10.0299	5.83055e-10
ENSG00000101076	HNF4A	chr20:44,355,700-44,434,596	19.4636	0	15.3379	1.37292e-24
ENSG00000101096	NFATC2	chr20:51,386,957-51,562,831	1.14903	0.0742185	4.53755	6.2463e-13
ENSG00000101098	RIMS4	chr20:44,751,808-44,810,338	1.0741	8.03992	-2.7736	2.01976e-30
ENSG00000101115	SALL4	chr20:51,782,331-51,802,520	1.71748	0.341685	2.83371	3.35011e-08
ENSG00000101144	BMP7	chr20:57,168,748-57,266,629	0.24829	0.0145885	3.45707	0.0248114
ENSG00000101160	CTSZ	chr20:58,995,185-59,007,247	51.8243	150.612	-1.42234	5.2995e-12
ENSG00000101181	MTG2	chr20:62,183,029-62,203,568	12.8857	38.7754	-1.40689	7.38829e-13
ENSG00000101182	PSMA7	chr20:62,136,735-62,143,440	123.332	299.658	-1.0236	4.79852e-09
ENSG00000101189	MRGBP	chr20:62,796,453-62,801,738	7.58527	25.9735	-1.53171	1.49771e-13
ENSG00000101190	TCFL5	chr20:62,841,115-62,861,763	4.12339	12.6231	-1.36165	2.92688e-09
ENSG00000101197	BIRC7	chr20:63,235,883-63,240,507	4.7145	0	11.0068	2.1216e-12
ENSG00000101198	NKAIN4	chr20:63,240,784-63,272,694	10.8664	0	10.8702	9.19629e-13
ENSG00000101203	COL20A1	chr20:63,293,186-63,334,851	2.45953	0.002444	9.16394	3.32165e-16
ENSG00000101204	CHRNA4	chr20:63,343,223-63,378,401	0.192087	0	6.6849	0.00640054
ENSG00000101210	EEF1A2	chr20:63,488,013-63,499,315	51.3954	0.0868365	10.0044	4.12979e-102
ENSG00000101213	PTK6	chr20:63,528,001-63,537,370	1.27221	0.529245	1.63121	0.00112316
ENSG00000101216	GMEB2	chr20:63,587,602-63,627,041	3.27322	16.2753	-2.11752	7.86397e-21
ENSG00000101230	ISM1	chr20:13,221,771-13,300,651	0.744161	0.0151495	5.44836	5.28807e-08
ENSG00000101246	ARFRP1	chr20:63,698,642-63,708,025	7.80343	17.8375	-1.15603	2.48281e-08
ENSG00000101255	TRIB3	chr20:362,835-397,559	13.8558	244.22	-3.8033	7.96922e-45
ENSG00000101265	RASSF2	chr20:4,780,023-4,823,645	19.8522	0.048214	9.74148	7.49062e-117
ENSG00000101331	CCM2L	chr20:32,010,450-32,032,180	0.460306	0	6.85654	0.000267868
ENSG00000101335	MYL9	chr20:36,541,484-36,551,447	7.91305	33.8638	-1.92563	5.49694e-22
ENSG00000101347	SAMHD1	chr20:36,890,229-36,951,843	5.5269	26.1526	-2.06812	1.93585e-24
ENSG00000101384	JAG1	chr20:10,637,684-10,674,107	56.4292	7.95208	2.81258	1.08166e-61
ENSG00000101400	SNTA1	chr20:33,407,955-33,443,892	4.38412	17.4397	-1.81411	3.36924e-13
ENSG00000101412	E2F1	chr20:33,675,683-33,686,404	13.9243	94.5456	-2.52185	6.44703e-35
ENSG00000101413	RPRD1B	chr20:38,033,546-38,127,780	11.6932	16.3827	-1.08313	7.57048e-08
ENSG00000101417	PXMP4	chr20:33,702,754-33,720,319	2.32583	11.2636	-2.33855	2.79835e-29
ENSG00000101421	CHMP4B	chr20:33,811,304-33,854,366	41.2606	103.581	-1.09661	1.43231e-09
ENSG00000101443	WFDC2	chr20:45,469,706-45,481,532	0	7.28348	-9.19438	1.17802e-08
ENSG00000101452	DHX35	chr20:38,962,299-39,039,723	3.87689	8.27843	-1.14582	1.18632e-06
ENSG00000101457	DNTTIP1	chr20:45,791,937-45,811,427	10.2174	44.277	-1.95766	4.19486e-19
ENSG00000101460	MAP1LC3A	chr20:34,546,854-34,560,345	3.46859	19.3295	-2.27409	5.05427e-18
ENSG00000101463	SYNDIG1	chr20:24,469,199-24,666,616	1.85888	0	10.4755	6.25543e-11
ENSG00000101473	ACOT8	chr20:45,841,721-45,857,406	6.23337	20.5738	-1.51541	7.66972e-10
ENSG00000101574	METTL4	chr18:2,537,525-2,571,509	2.14125	12.7049	-1.85834	1.36725e-15
ENSG00000101577	LPIN2	chr18:2,916,994-3,013,315	6.8819	16.715	-1.06511	2.96912e-07
ENSG00000101605	MYOM1	chr18:3,066,807-3,220,108	0.057678	0	4.51762	0.000769872
ENSG00000101624	CEP76	chr18:12,661,833-12,702,777	3.39384	7.74322	-1.0465	6.7233e-05
ENSG00000101654	RNMT	chr18:13,726,660-13,764,558	5.07147	12.9724	-1.10317	3.70216e-08
ENSG00000101665	SMAD7	chr18:48,919,853-48,950,711	22.5652	2.00421	3.53738	4.15812e-47
ENSG00000101680	LAMA1	chr18:6,941,744-7,117,814	0.0036335	1.50555	-8.54358	6.16847e-08
ENSG00000101773	RBBP8	chr18:22,798,261-23,026,488	13.4608	70.8008	-2.28016	2.757e-26
ENSG00000101782	RIOK3	chr18:23,452,823-23,486,603	7.33664	28.2718	-1.72243	1.07213e-15
ENSG00000101846	STS	chrX:7,219,456-7,354,810	2.89407	0.88535	2.06276	3.18099e-15
ENSG00000101871	MID1	chrX:10,445,310-10,833,654	48.1592	14.3529	2.04637	8.16789e-28
ENSG00000101898	MCTS2P	chr20:31,547,504-31,548,049	1.76272	5.6722	-1.79314	0.013864
ENSG00000101955	SRPX	chrX:38,149,336-38,220,924	4.79578	1.51008	1.9818	3.95903e-06
ENSG00000101966	XIAP	chrX:123,859,724-123,913,979	5.41606	4.69862	1.00769	2.02834e-07
ENSG00000101986	ABCD1	chrX:153,724,868-153,744,762	2.79453	7.90861	-1.42479	1.05192e-06
ENSG00000102024	PLS3	chrX:115,561,174-115,650,861	155.326	50.0573	1.90941	7.62318e-16
ENSG00000102032	RENBP	chrX:153,935,263-153,944,691	0	0.88327	-5.62603	0.00312781
ENSG00000102038	SMARCA1	chrX:129,446,501-129,523,500	41.7197	15.793	1.66392	6.19818e-12
ENSG00000102048	ASB9	chrX:15,235,288-15,270,467	5.56929	0.133663	5.99282	0.000568716
ENSG00000102057	KCND1	chrX:48,961,378-48,971,569	1.09382	0.44978	1.53576	0.00255371
ENSG00000102098	SCML2	chrX:18,239,314-18,354,727	3.8862	1.52609	1.76143	8.97511e-06
ENSG00000102103	PQBP1	chrX:48,897,912-48,903,143	26.0294	56.9378	-1.19645	2.22947e-07
ENSG00000102109	PCSK1N	chrX:48,831,094-48,835,633	16.3744	3.55407	2.49257	3.30469e-17
ENSG00000102119	EMD	chrX:154,379,197-154,381,523	22.0713	61.8057	-1.54243	2.18051e-16
ENSG00000102174	PHEX	chrX:22,032,441-22,251,310	0.487676	0.0592885	3.60151	2.96356e-07
ENSG00000102243	VGLL1	chrX:136,532,152-136,556,807	0	2.88492	-8.82981	8.32434e-08
ENSG00000102287	GABRE	chrX:151,953,124-151,974,680	57.5903	4.54017	3.29871	1.67026e-33
ENSG00000102359	SRPX2	chrX:100,644,218-100,671,299	2.4375	0.136257	4.35568	6.38862e-16
ENSG00000102393	GLA	chrX:101,397,803-101,407,925	38.6885	17.5447	1.3919	2.22056e-05
ENSG00000102409	BEX4	chrX:103,215,092-103,217,246	0.104652	1.83032	-4.76011	5.63569e-06
ENSG00000102445	KIAA0226L	chr13:46,342,000-46,438,190	0.070911	0.881906	-3.53171	0.00036704
ENSG00000102452	NALCN	chr13:101,053,776-101,416,492	1.44192	5.13148	-1.93549	1.70066e-09
ENSG00000102466	FGF14	chr13:101,710,804-102,402,457	0	0.014299	-5.50565	0.0296799
ENSG00000102471	NDFIP2	chr13:79,481,124-79,556,075	7.56954	22.647	-1.05877	1.11555e-07
ENSG00000102539	MLNR	chr13:49,220,338-49,222,377	0.26412	0	6.76183	0.00504289
ENSG00000102543	CDADC1	chr13:49,247,925-49,293,485	0.780744	6.72613	-2.45257	9.21876e-13
ENSG00000102547	CAB39L	chr13:49,308,650-49,444,126	1.33866	5.17681	-1.76838	1.02704e-07
ENSG00000102572	STK24	chr13:98,445,185-98,577,940	6.47013	30.9721	-1.23144	7.59892e-11
ENSG00000102575	ACP5	chr19:11,574,660-11,579,008	0	2.17924	-8.7255	1.30462e-07
ENSG00000102738	MRPS31	chr13:40,729,135-40,771,173	6.61197	17.9522	-1.24914	2.72224e-06
ENSG00000102786	INTS6	chr13:51,354,077-51,454,264	10.2835	21.3716	-1.12854	2.13454e-07
ENSG00000102854	MSLN	chr16:643,262-768,865	0.936873	44.2304	-5.49572	2.84427e-114
ENSG00000102878	HSF4	chr16:67,164,681-67,169,945	5.35013	1.85481	2.08912	2.2215e-07
ENSG00000102879	CORO1A	chr16:30,182,827-30,189,076	0.928024	6.65588	-2.75087	2.21142e-07
ENSG00000102882	MAPK3	chr16:30,114,105-30,123,506	16.0654	48.2523	-1.54862	3.55847e-10
ENSG00000102886	GDPD3	chr16:30,104,810-30,113,856	0.733872	2.02018	-1.55013	0.0123525
ENSG00000102890	ELMO3	chr16:67,199,111-67,204,029	1.12985	4.57873	-1.49497	0.000220558
ENSG00000102908	NFAT5	chr16:69,565,094-69,704,666	15.2679	3.24032	1.84812	1.83249e-18
ENSG00000102910	LONP2	chr16:48,244,296-48,363,122	18.4013	8.86244	1.25328	7.5643e-12
ENSG00000102977	ACD	chr16:67,657,512-67,660,815	10.3657	20.039	-1.36371	2.37443e-10
ENSG00000102981	PARD6A	chr16:67,660,946-67,662,778	1.12567	7.15727	-2.39124	1.32808e-08
ENSG00000102984	ZNF821	chr16:71,859,680-71,895,336	2.44762	6.45038	-1.42106	4.51302e-05
ENSG00000103034	NDRG4	chr16:58,462,846-58,513,628	9.78565	1.61584	2.68548	2.50548e-18
ENSG00000103044	HAS3	chr16:69,105,564-69,118,719	5.22547	0.563913	4.1477	2.07763e-55
ENSG00000103067	ESRP2	chr16:68,229,111-68,238,102	0.0644925	9.85015	-8.86913	3.37988e-29
ENSG00000103089	FA2H	chr16:74,712,955-74,774,831	3.36108	0.49747	3.12222	2.18709e-15
ENSG00000103150	MLYCD	chr16:83,899,126-83,927,026	1.43831	0.404995	2.03503	6.99524e-10
ENSG00000103154	NECAB2	chr16:83,968,632-84,002,776	1.18007	0.014286	8.05126	1.34901e-06
ENSG00000103187	COTL1	chr16:84,565,594-84,618,077	138.243	37.5732	2.05669	2.03639e-18
ENSG00000103196	CRISPLD2	chr16:84,819,984-84,920,768	1.23814	0.139634	3.69173	3.09256e-13
ENSG00000103202	NME4	chr16:396,725-410,367	77.5539	25.3403	1.71415	4.39638e-12
ENSG00000103222	ABCC1	chr16:15,949,577-16,143,074	88.7958	19.5966	2.34797	1.39633e-43
ENSG00000103227	LMF1	chr16:853,634-981,318	5.95263	0.206328	5.64333	2.87765e-46
ENSG00000103254	FAM173A	chr16:720,581-722,601	13.555	6.98104	1.35163	4.31184e-08
ENSG00000103260	METRN	chr16:715,115-719,655	26.4901	11.1405	2.02105	1.58198e-22
ENSG00000103316	CRYM	chr16:21,238,874-21,303,083	1.01462	0	8.55846	1.94866e-06
ENSG00000103342	GSPT1	chr16:11,868,128-11,916,082	39.9384	11.7025	1.90246	3.26144e-28
ENSG00000103353	UBFD1	chr16:23,557,362-23,574,389	18.1623	8.03357	1.06707	3.24166e-07
ENSG00000103365	GGA2	chr16:23,463,542-23,521,995	10.1105	21.2258	-1.14815	1.01153e-09
ENSG00000103381	CPPED1	chr16:12,659,799-12,804,017	10.1802	4.8975	1.27155	1.506e-07
ENSG00000103404	USP31	chr16:23,061,406-23,149,270	13.5309	5.84953	1.42696	1.92324e-12
ENSG00000103449	SALL1	chr16:51,135,975-51,151,367	0.343637	0.014766	5.11339	1.78817e-06
ENSG00000103460	TOX3	chr16:52,438,005-52,547,802	0.287845	0	7.8718	5.81708e-05
ENSG00000103489	XYLT1	chr16:17,101,769-17,470,881	2.51387	0	12.7831	4.81818e-17
ENSG00000103490	PYCARD	chr16:31,201,485-31,203,450	7.11399	19.7713	-1.25258	4.87088e-05
ENSG00000103494	RPGRIP1L	chr16:53,597,683-53,703,938	7.37231	3.29703	1.19748	9.95432e-08
ENSG00000103507	BCKDK	chr16:31,106,107-31,112,791	11.9137	28.1334	-1.02974	3.83084e-06
ENSG00000103522	IL21R	chr16:27,402,162-27,452,042	0	0.154216	-5.62875	0.0390496
ENSG00000103528	SYT17	chr16:19,167,971-19,268,334	6.91712	4.5861	1.29127	6.6241e-07
ENSG00000103534	TMC5	chr16:19,410,496-19,499,113	4.16275	0.425546	3.63751	2.77239e-34
ENSG00000103540	CCP110	chr16:19,523,811-19,553,408	6.78441	10.5789	-1.04698	0.000117845
ENSG00000103642	LACTB	chr15:63,121,800-63,142,061	18.3991	11.3031	1.12617	2.77832e-07
ENSG00000103647	CORO2B	chr15:68,578,969-68,727,806	4.04251	0.125568	5.32008	1.54864e-30
ENSG00000103742	IGDCC4	chr15:65,381,464-65,423,072	3.58935	0.221241	5.26905	1.76877e-52
ENSG00000103888	CEMIP	chr15:80,779,343-80,951,776	0.764277	0.002621	7.19758	2.37362e-16
ENSG00000103942	HOMER2	chr15:82,836,946-82,986,153	7.36246	2.22841	2.4129	3.89085e-18
ENSG00000103994	ZNF106	chr15:42,412,823-42,491,123	9.40734	25.1581	-1.07742	7.02073e-08
ENSG00000103995	CEP152	chr15:48,712,928-48,811,146	3.13642	9.79605	-1.23321	2.12675e-06
ENSG00000104043	ATP8B4	chr15:49,858,238-50,182,817	0.700959	0	8.53385	1.37752e-07
ENSG00000104044	OCA2	chr15:27,754,875-28,099,358	0.086006	0	6.60082	0.00866446
ENSG00000104059	FAM189A1	chr15:29,120,254-29,570,723	0.495323	0.0083045	6.84123	1.17081e-07
ENSG00000104081	BMF	chr15:40,087,890-40,108,892	0.33052	6.40625	-4.46664	5.14944e-05
ENSG00000104129	DNAJC17	chr15:40,765,155-40,807,478	2.29844	23.9012	-2.06224	1.55048e-14
ENSG00000104140	RHOV	chr15:40,872,214-40,874,289	3.00683	0.395733	3.28915	2.29187e-10
ENSG00000104147	OIP5	chr15:41,309,268-41,332,621	5.92117	21.573	-1.62387	5.5147e-09
ENSG00000104177	MYEF2	chr15:48,134,631-48,178,517	9.68471	4.05841	2.17595	2.23002e-17
ENSG00000104205	SGK3	chr8:66,712,418-66,862,022	1.48874	4.73606	-1.24321	0.00480635
ENSG00000104231	ZFAND1	chr8:81,701,334-81,732,903	6.88771	34.619	-1.36487	5.32223e-08
ENSG00000104290	FZD3	chr8:28,494,205-28,574,268	2.06713	1.21389	1.8101	7.14943e-13
ENSG00000104313	EYA1	chr8:71,197,433-71,362,232	0	6.54327	-11.5158	6.58366e-14
ENSG00000104321	TRPA1	chr8:72,019,917-72,075,617	1.04683	0.037351	5.79213	9.64885e-18
ENSG00000104324	CPQ	chr8:96,645,227-97,149,654	2.0898	5.63228	-1.19714	0.00190136
ENSG00000104332	SFRP1	chr8:41,261,958-41,309,497	15.8055	6.0049	1.64469	1.23727e-06
ENSG00000104356	POP1	chr8:98,117,297-98,159,834	6.90977	2.54407	1.70539	6.38565e-08
ENSG00000104368	PLAT	chr8:42,175,233-42,207,724	1.17837	5.41629	-2.11656	1.16857e-07
ENSG00000104369	JPH1	chr8:74,234,700-74,321,328	0	0.508193	-8.00004	3.50347e-06
ENSG00000104413	ESRP1	chr8:94,641,074-94,707,466	0.074989	11.4021	-7.68711	4.03044e-44
ENSG00000104415	WISP1	chr8:133,191,039-133,230,344	0.432407	0	8.32105	7.16802e-06
ENSG00000104432	IL7	chr8:78,675,743-78,805,523	0	0.211707	-5.70692	0.0196481
ENSG00000104447	TRPS1	chr8:115,408,496-115,809,673	0.265012	2.6186	-2.8111	3.36029e-19
ENSG00000104490	NCALD	chr8:101,686,543-102,124,907	3.97129	0.0101275	9.07707	2.79097e-23
ENSG00000104497	SNX16	chr8:81,799,581-81,842,866	2.01022	2.80477	-1.08886	0.00355816
ENSG00000104518	GSDMD	chr8:143,553,207-143,563,062	12.1605	26.8322	-1.2818	2.65093e-11
ENSG00000104524	PYCRL	chr8:143,603,913-143,609,773	13.2019	6.68303	1.36974	3.92795e-07
ENSG00000104537	ANXA13	chr8:123,680,794-123,737,407	8.02466	0	11.9534	6.88275e-15
ENSG00000104687	GSR	chr8:30,678,061-30,727,926	94.8335	25.7322	2.14282	2.97983e-34
ENSG00000104689	TNFRSF10A	chr8:23,190,452-23,225,126	11.4518	5.19314	1.34239	1.25153e-09
ENSG00000104738	MCM4	chr8:47,960,185-47,978,160	43.2399	95.0834	-1.10563	1.15852e-09
ENSG00000104760	FGL1	chr8:17,864,380-17,910,365	11.0333	0	9.24679	2.17538e-24
ENSG00000104765	BNIP3L	chr8:26,382,898-26,505,636	15.6329	46.1613	-1.33047	1.2986e-11
ENSG00000104774	MAN2B1	chr19:12,646,511-12,666,742	14.7946	27.2335	-1.08421	3.30464e-07
ENSG00000104783	KCNN4	chr19:43,766,533-43,781,257	12.7021	5.83529	1.19316	0.00224154
ENSG00000104808	DHDH	chr19:48,933,682-48,944,969	0.497572	3.69068	-2.47818	0.00011503
ENSG00000104833	TUBB4A	chr19:6,494,319-6,502,848	6.65273	1.39735	2.45973	1.03705e-18
ENSG00000104872	PIH1D1	chr19:49,446,298-49,453,497	24.6187	51.001	-1.18585	5.33021e-08
ENSG00000104881	PPP1R13L	chr19:45,379,634-45,406,349	8.5339	23.23	-1.49052	2.11386e-09
ENSG00000104886	PLEKHJ1	chr19:2,230,084-2,237,704	6.95565	13.5299	-1.11824	2.02834e-07
ENSG00000104889	RNASEH2A	chr19:12,806,580-12,813,638	14.7943	156.255	-3.03094	9.36676e-40
ENSG00000104892	KLC3	chr19:45,333,434-45,351,520	0.2319	5.90543	-4.3501	3.04888e-20
ENSG00000104897	SF3A2	chr19:2,236,504-2,248,679	21.334	55.7424	-1.25833	1.82508e-10
ENSG00000104899	AMH	chr19:2,249,309-2,252,073	9.43943	0.951474	3.73727	5.83787e-25
ENSG00000104903	LYL1	chr19:13,099,033-13,103,161	0.207975	1.53539	-2.74597	0.00387151
ENSG00000104915	STX10	chr19:13,144,058-13,150,383	12.2362	26.2347	-1.07331	3.69586e-07
ENSG00000104941	RSPH6A	chr19:45,795,710-45,815,319	0.212678	0	7.32133	0.000656601
ENSG00000104953	TLE6	chr19:2,977,446-2,995,184	3.53311	1.75756	1.15705	0.022699
ENSG00000104957	CCDC130	chr19:13,731,760-13,763,296	5.20235	15.6868	-1.5193	3.00336e-08
ENSG00000104967	NOVA2	chr19:45,933,734-45,973,546	0.568443	0.0486905	4.47179	3.09709e-08
ENSG00000104976	SNAPC2	chr19:7,920,316-7,923,250	4.93536	19.6012	-1.19616	1.53983e-06
ENSG00000104980	TIMM44	chr19:7,926,718-7,943,920	11.2111	55.7165	-2.25884	4.1627e-23
ENSG00000105011	ASF1B	chr19:14,119,509-14,136,956	10.045	66.8028	-2.63997	4.35232e-36
ENSG00000105088	OLFM2	chr19:9,853,718-9,936,552	8.95642	0.177937	5.70423	8.44898e-53
ENSG00000105131	EPHX3	chr19:15,226,919-15,233,435	0.165042	0	5.30493	0.0282831
ENSG00000105135	ILVBL	chr19:15,114,984-15,125,785	10.0844	37.8109	-1.65526	2.47357e-16
ENSG00000105136	ZNF419	chr19:57,487,711-57,496,097	1.41093	2.82904	-1.45684	7.67493e-07
ENSG00000105137	SYDE1	chr19:15,107,403-15,114,988	7.19001	13.1225	-1.90517	5.79617e-22
ENSG00000105146	AURKC	chr19:57,230,802-57,235,548	0	0.580661	-6.26792	0.00365237
ENSG00000105171	POP4	chr19:29,604,017-29,617,237	34.7987	10.7277	1.03081	4.80097e-05
ENSG00000105173	CCNE1	chr19:29,811,898-29,824,308	18.221	2.64338	2.92479	6.25562e-18
ENSG00000105176	URI1	chr19:29,923,644-30,016,608	47.3533	21.9787	1.14768	2.21362e-10
ENSG00000105204	DYRK1B	chr19:39,825,350-39,834,201	12.2479	5.55692	1.43919	1.72646e-06
ENSG00000105219	CNTD2	chr19:40,222,208-40,226,690	0.107543	0	6.21774	0.0294957
ENSG00000105220	GPI	chr19:34,359,480-34,402,156	281.732	95.776	1.78034	7.35171e-19
ENSG00000105227	PRX	chr19:40,393,768-40,413,366	0.908413	2.58292	-1.26708	9.06814e-05
ENSG00000105246	EBI3	chr19:4,229,498-4,237,531	1.78918	0.0332885	5.3336	9.83023e-09
ENSG00000105248	CCDC94	chr19:4,247,079-4,269,090	5.57516	22.3527	-1.79775	4.74691e-13
ENSG00000105255	FSD1	chr19:4,304,600-4,323,843	4.22318	13.6699	-2.00091	1.81533e-14
ENSG00000105270	CLIP3	chr19:36,014,660-36,033,343	1.0397	2.97666	-1.56197	1.04704e-05
ENSG00000105289	TJP3	chr19:3,708,109-3,750,813	1.43375	0.473413	2.03097	6.27931e-05
ENSG00000105290	APLP1	chr19:35,867,899-35,879,791	25.7598	4.20192	3.08694	6.97828e-49
ENSG00000105298	CACTIN	chr19:3,610,641-3,626,815	5.14969	11.7972	-1.09539	5.76126e-07
ENSG00000105321	CCDC9	chr19:47,255,980-47,271,953	11.3229	25.7806	-1.27925	4.60812e-06
ENSG00000105325	FZR1	chr19:3,506,273-3,538,330	8.37951	16.444	-1.14282	3.908e-07
ENSG00000105329	TGFB1	chr19:41,301,587-41,353,911	61.3326	11.4852	2.61868	6.09198e-35
ENSG00000105357	MYH14	chr19:50,188,186-50,310,545	4.98526	0.019954	9.02469	1.72574e-43
ENSG00000105372	RPS19	chr19:41,859,918-41,872,926	329.403	202.373	1.02557	8.56952e-07
ENSG00000105388	CEACAM5	chr19:41,708,585-41,729,798	0.55014	0	8.68592	1.4287e-06
ENSG00000105393	BABAM1	chr19:17,267,350-17,281,249	23.1938	68.3932	-1.24278	1.68885e-05
ENSG00000105397	TYK2	chr19:10,350,529-10,380,676	15.9673	37.6587	-1.09984	2.06951e-09
ENSG00000105426	PTPRS	chr19:5,158,495-5,340,803	48.2946	3.22658	4.91359	3.53512e-169
ENSG00000105427	CNFN	chr19:42,387,019-42,390,287	10.8295	1.92741	2.79536	3.86482e-08
ENSG00000105429	MEGF8	chr19:42,325,609-42,378,769	17.355	5.55657	1.94864	2.44472e-27
ENSG00000105447	GRWD1	chr19:48,445,773-48,457,022	20.391	10.5389	1.1258	6.39798e-10
ENSG00000105464	GRIN2D	chr19:48,394,875-48,444,931	5.51615	0.478596	3.9097	2.73659e-52
ENSG00000105467	SYNGR4	chr19:48,364,395-48,376,376	1.20747	0.039579	4.05704	9.71175e-05
ENSG00000105472	CLEC11A	chr19:50,723,329-50,725,718	2.33012	0.0276135	7.0964	9.44562e-12
ENSG00000105486	LIG1	chr19:48,115,445-48,170,603	17.8382	41.133	-1.35271	7.15744e-14
ENSG00000105516	DBP	chr19:48,630,030-48,637,438	1.54683	9.66637	-1.74514	6.66052e-07
ENSG00000105523	FAM83E	chr19:48,600,810-48,614,854	1.46005	0.422798	1.70048	0.0377466
ENSG00000105538	RASIP1	chr19:48,720,587-48,740,721	0.261905	2.43465	-2.46446	1.41738e-07
ENSG00000105550	FGF21	chr19:48,755,559-48,758,330	0	2.17805	-7.94088	7.05669e-06
ENSG00000105559	PLEKHA4	chr19:48,837,097-48,868,632	0.920345	15.9686	-5.10457	1.52645e-57
ENSG00000105605	CACNG7	chr19:53,909,335-53,943,941	2.78949	0	11.218	6.14212e-13
ENSG00000105607	GCDH	chr19:12,891,026-12,914,207	3.7647	13.2018	-1.99837	6.22502e-15
ENSG00000105612	DNASE2	chr19:12,875,211-12,881,468	11.2845	37.0896	-1.67575	4.00565e-12
ENSG00000105617	LENG1	chr19:54,155,161-54,159,882	2.57917	11.0938	-1.81915	1.51633e-08
ENSG00000105619	TFPT	chr19:54,107,013-54,115,675	5.72058	19.1751	-1.78021	3.44099e-10
ENSG00000105639	JAK3	chr19:17,824,780-17,848,071	0.665229	0.327032	1.46986	0.0063474
ENSG00000105641	SLC5A5	chr19:17,871,973-17,895,174	0.065525	0	6.21466	0.0238468
ENSG00000105642	KCNN1	chr19:17,951,293-18,000,080	0.387169	0.0535	4.89333	7.35949e-05
ENSG00000105668	UPK1A	chr19:35,666,516-35,678,483	0.559951	0	3.59446	0.00793899
ENSG00000105669	COPE	chr19:18,899,514-18,919,397	41.3871	107.376	-1.44508	2.3573e-11
ENSG00000105676	ARMC6	chr19:19,033,575-19,060,311	10.6297	30.2782	-1.3802	9.19942e-12
ENSG00000105677	TMEM147	chr19:35,545,595-35,547,526	87.3204	44.9459	1.0985	2.19345e-08
ENSG00000105696	TMEM59L	chr19:18,607,430-18,621,039	4.07071	0.110052	5.21035	2.76397e-24
ENSG00000105699	LSR	chr19:35,248,330-35,267,964	3.89895	31.0773	-3.09069	7.91699e-48
ENSG00000105701	FKBP8	chr19:18,531,751-18,544,077	44.46	126.468	-1.43247	2.81513e-12
ENSG00000105705	SUGP1	chr19:19,276,018-19,320,844	9.08607	18.2751	-1.32126	1.14064e-08
ENSG00000105708	ZNF14	chr19:19,710,471-19,733,097	1.34398	3.8852	-1.40646	5.01967e-05
ENSG00000105711	SCN1B	chr19:35,030,684-35,040,448	15.844	2.90994	2.74027	2.49447e-20
ENSG00000105717	PBX4	chr19:19,561,707-19,618,916	0.124232	1.77068	-1.95828	0.00700592
ENSG00000105732	ZNF574	chr19:42,068,477-42,081,565	15.5041	8.21791	1.1641	4.08536e-08
ENSG00000105737	GRIK5	chr19:41,998,321-42,069,498	0.138421	0.118857	2.54467	0.0368464
ENSG00000105738	SIPA1L3	chr19:37,907,228-38,208,372	51.0344	5.79156	3.1491	1.57562e-64
ENSG00000105750	ZNF85	chr19:20,923,222-20,950,697	0	7.39684	-11.2378	2.42457e-13
ENSG00000105784	RUNDC3B	chr7:87,627,548-87,832,296	0	0.137881	-5.70172	0.0186926
ENSG00000105810	CDK6	chr7:92,604,921-92,836,594	26.4805	3.26545	3.40164	6.58805e-85
ENSG00000105825	TFPI2	chr7:93,885,397-93,890,991	55.922	3.06314	4.47493	2.07892e-127
ENSG00000105835	NAMPT	chr7:106,248,285-106,286,326	47.3679	23.9474	1.04361	7.31223e-09
ENSG00000105852	PON3	chr7:95,359,944-95,396,368	26.2479	0.866055	5.57777	1.37014e-98
ENSG00000105854	PON2	chr7:95,404,863-95,435,329	111.662	23.397	2.70851	4.59913e-42
ENSG00000105855	ITGB8	chr7:20,330,702-20,415,754	0.959364	1.98608	-1.17674	0.000163252
ENSG00000105877	DNAH11	chr7:21,543,215-21,901,839	0.0328285	1.29014	-3.16674	8.10638e-12
ENSG00000105926	MPP6	chr7:24,573,268-24,694,193	22.8541	4.62787	1.42276	3.14396e-12
ENSG00000105939	ZC3HAV1	chr7:139,043,520-139,109,719	25.6465	5.45042	2.61486	2.78181e-20
ENSG00000105963	ADAP1	chr7:897,901-955,407	1.25265	4.00008	-2.24386	0.000918211
ENSG00000105976	MET	chr7:116,672,390-116,798,386	54.319	22.9256	1.56129	2.58705e-17
ENSG00000105991	HOXA1	chr7:27,092,993-27,095,996	2.34104	0.452893	2.54587	1.84372e-08
ENSG00000105996	HOXA2	chr7:27,100,354-27,102,811	0.652665	0	8.37461	9.75181e-06
ENSG00000105997	HOXA3	chr7:27,106,184-27,152,581	6.11942	0.094856	6.86755	7.99814e-11
ENSG00000106004	HOXA5	chr7:27,141,052-27,143,668	2.95712	0.0238265	7.56174	3.53408e-14
ENSG00000106006	HOXA6	chr7:27,145,396-27,150,603	1.48175	0	8.60307	1.82806e-06
ENSG00000106012	IQCE	chr7:2,558,972-2,614,734	9.75793	4.38786	1.50926	5.86542e-13
ENSG00000106031	HOXA13	chr7:27,193,503-27,200,106	2.38629	0	11.8316	1.53482e-14
ENSG00000106038	EVX1	chr7:27,242,700-27,250,493	0.0705465	0	6.2165	0.0251491
ENSG00000106066	CPVL	chr7:28,995,231-29,195,451	0.215685	4.93336	-3.68075	1.71712e-11
ENSG00000106078	COBL	chr7:51,016,212-51,316,818	2.41473	10.2429	-2.1122	2.19867e-22
ENSG00000106089	STX1A	chr7:73,699,206-73,719,672	24.9907	6.47498	2.17443	1.2231e-17
ENSG00000106105	GARS	chr7:30,594,681-30,634,033	69.6966	189.928	-1.4518	4.79138e-16
ENSG00000106123	EPHB6	chr7:142,855,061-142,871,094	0.79806	7.94611	-3.5654	1.78506e-35
ENSG00000106211	HSPB1	chr7:76,302,544-76,304,295	594.542	137.867	2.31755	9.26407e-15
ENSG00000106258	CYP3A5	chr7:99,648,194-99,679,998	4.35343	0.0243255	7.24639	4.26061e-23
ENSG00000106266	SNX8	chr7:2,251,770-2,354,318	7.43259	24.3243	-1.65968	1.41983e-18
ENSG00000106327	TFR2	chr7:100,620,416-100,642,779	1.23632	0.117457	3.22454	6.24158e-06
ENSG00000106351	AGFG2	chr7:100,539,211-100,568,219	6.70442	4.40985	1.01151	6.82161e-06
ENSG00000106366	SERPINE1	chr7:101,127,089-101,139,266	459.149	14.2614	5.23542	1.18766e-69
ENSG00000106399	RPA3	chr7:7,636,518-7,718,607	7.55126	24.0315	-1.45537	5.0679e-12
ENSG00000106404	CLDN15	chr7:101,232,092-101,238,820	5.58525	3.16353	1.1326	0.000705235
ENSG00000106415	GLCCI1	chr7:7,968,794-8,094,272	0.812801	1.1778	-1.07274	0.0124926
ENSG00000106459	NRF1	chr7:129,611,714-129,757,082	5.27058	14.1581	-1.47525	5.58127e-08
ENSG00000106460	TMEM106B	chr7:12,211,241-12,243,367	15.5367	5.19336	1.99658	3.93481e-23
ENSG00000106462	EZH2	chr7:148,807,383-148,884,321	10.65	40.0849	-1.75653	4.60859e-15
ENSG00000106479	ZNF862	chr7:149,838,367-149,867,479	2.90315	1.9548	1.0526	0.00085911
ENSG00000106483	SFRP4	chr7:37,905,932-38,025,695	5.96101	0	12.3136	7.73625e-16
ENSG00000106538	RARRES2	chr7:150,338,317-150,341,674	0	4.321	-9.47736	2.75041e-09
ENSG00000106541	AGR2	chr7:16,791,811-16,833,433	32.2573	1.26134	4.87945	2.07447e-47
ENSG00000106571	GLI3	chr7:41,960,950-42,237,870	0.004117	5.79563	-8.52183	6.6121e-34
ENSG00000106588	PSMA2	chr7:42,916,857-42,932,223	48.5065	79.7159	1.0535	0.0218617
ENSG00000106610	STAG3L4	chr7:67,302,621-67,321,526	5.26991	15.5216	-1.78227	6.52842e-09
ENSG00000106624	AEBP1	chr7:44,104,361-44,114,562	0.0133805	4.64356	-9.48079	2.15021e-09
ENSG00000106628	POLD2	chr7:44,114,681-44,124,358	33.3827	91.2587	-1.48173	1.50391e-15
ENSG00000106665	CLIP2	chr7:74,289,475-74,405,943	8.57788	3.6768	1.23114	6.11998e-09
ENSG00000106689	LHX2	chr9:124,001,670-124,033,301	1.41227	0	8.62876	8.56512e-08
ENSG00000106701	FSD1L	chr9:105,447,796-105,552,433	2.62845	1.32587	1.02991	0.00257108
ENSG00000106714	CNTNAP3	chr9:39,072,767-39,288,315	9.35491	1.3974	2.89991	2.55663e-24
ENSG00000106733	NMRK1	chr9:75,060,573-75,088,217	1.95639	4.64861	-1.49945	1.61556e-05
ENSG00000106772	PRUNE2	chr9:76,611,376-76,906,087	0.0488885	2.4941	-5.44726	3.33144e-08
ENSG00000106789	CORO2A	chr9:98,120,975-98,192,640	1.03071	11.1157	-3.31853	4.72023e-47
ENSG00000106799	TGFBR1	chr9:99,104,038-99,154,192	27.1032	5.74288	2.58908	1.52446e-50
ENSG00000106804	C5	chr9:120,952,335-121,050,276	18.284	1.76801	4.05977	2.35982e-58
ENSG00000106853	PTGR1	chr9:111,549,722-111,599,855	171.706	79.9269	1.26391	1.20547e-08
ENSG00000106868	SUSD1	chr9:112,040,785-112,175,408	12.338	3.3276	2.28351	5.5306e-24
ENSG00000106927	AMBP	chr9:114,060,127-114,078,472	2.56364	0	10.1509	2.85479e-10
ENSG00000106948	AKNA	chr9:114,334,156-114,394,405	3.00104	5.34116	-1.37582	9.41196e-05
ENSG00000106976	DNM1	chr9:128,203,352-128,255,248	73.3153	17.2992	2.47948	6.40706e-46
ENSG00000106991	ENG	chr9:127,815,012-127,854,756	0	13.0888	-11.2829	1.1079e-13
ENSG00000107020	PLGRKT	chr9:5,357,973-5,437,878	9.65263	24.318	-1.2894	3.24435e-07
ENSG00000107099	DOCK8	chr9:214,854-465,259	0.87934	0.0747265	2.83556	3.54139e-06
ENSG00000107104	KANK1	chr9:470,291-746,106	8.02153	4.08751	1.43675	7.69833e-12
ENSG00000107105	ELAVL2	chr9:23,690,104-23,826,337	0.115034	2.98632	-4.54883	2.63246e-18
ENSG00000107130	NCS1	chr9:130,172,578-130,237,304	15.6933	7.13134	1.36157	5.94863e-13
ENSG00000107249	GLIS3	chr9:3,824,127-4,348,392	18.3168	4.86709	1.95354	1.0234e-18
ENSG00000107281	NPDC1	chr9:137,039,470-137,046,203	23.9712	11.393	1.14791	4.53769e-06
ENSG00000107282	APBA1	chr9:69,427,530-69,672,306	0.186791	0.898694	-2.04767	0.001227
ENSG00000107317	PTGDS	chr9:136,977,505-136,985,435	0	1.39122	-7.02313	0.000243892
ENSG00000107372	ZFAND5	chr9:72,351,425-72,365,235	71.6585	28.8341	1.52929	8.82084e-18
ENSG00000107485	GATA3	chr10:8,053,604-8,075,198	2.67006	0.05859	5.99483	5.18358e-21
ENSG00000107518	ATRNL1	chr10:115,093,365-115,948,992	0.840382	2.31765	-1.13443	0.0254625
ENSG00000107521	HPS1	chr10:98,416,198-98,446,947	12.8697	28.2211	-1.17865	2.16653e-08
ENSG00000107551	RASSF4	chr10:44,959,407-44,995,891	1.62603	4.59576	-1.66775	2.45666e-08
ENSG00000107554	DNMBP	chr10:99,875,577-100,009,919	9.49233	5.14039	1.10483	5.79707e-08
ENSG00000107560	RAB11FIP2	chr10:118,004,916-118,046,603	6.36732	4.15283	1.01443	4.47599e-05
ENSG00000107562	CXCL12	chr10:44,370,165-44,386,493	0.420978	0	8.74289	7.40164e-07
ENSG00000107625	DDX50	chr10:68,901,278-68,946,847	16.133	39.537	-1.21452	1.75708e-08
ENSG00000107719	PALD1	chr10:70,478,821-70,568,449	2.40488	0.1039	4.72093	6.17085e-29
ENSG00000107731	UNC5B	chr10:71,212,570-71,302,864	0.227045	1.38017	-2.30517	5.29336e-06
ENSG00000107736	CDH23	chr10:71,396,934-71,815,947	0.399965	0.007385	6.20673	1.04494e-14
ENSG00000107738	C10orf54	chr10:71,747,559-71,773,498	4.4546	11.7777	-1.31108	3.97099e-09
ENSG00000107796	ACTA2	chr10:88,935,074-88,991,390	11.3439	3.65896	1.88916	4.31438e-10
ENSG00000107821	KAZALD1	chr10:101,061,841-101,068,131	2.84562	0.660277	2.32431	1.93035e-06
ENSG00000107954	NEURL1	chr10:103,493,979-103,592,552	0	1.16535	-8.38213	6.35665e-07
ENSG00000107968	MAP3K8	chr10:30,433,937-30,461,833	11.0281	7.40108	1.51877	5.62644e-07
ENSG00000107984	DKK1	chr10:52,314,296-52,318,042	61.8909	4.61644	4.08805	2.32129e-47
ENSG00000108001	EBF3	chr10:129,835,283-129,963,841	0.0415465	0	6.09883	0.0315789
ENSG00000108055	SMC3	chr10:110,567,691-110,604,636	26.718	71.6307	-1.19936	4.11934e-11
ENSG00000108091	CCDC6	chr10:59,788,763-59,906,656	29.5132	17.0951	1.0272	5.85936e-08
ENSG00000108175	ZMIZ1	chr10:79,069,035-79,316,528	30.0828	7.86762	2.20507	2.43281e-27
ENSG00000108176	DNAJC12	chr10:67,796,665-67,838,166	13.4592	1.58198	3.37288	1.3721e-21
ENSG00000108187	PBLD	chr10:68,282,660-68,333,049	3.73485	2.1419	1.27092	5.68301e-05
ENSG00000108219	TSPAN14	chr10:80,454,166-80,533,123	57.0181	13.8313	2.0427	1.8594e-17
ENSG00000108244	KRT23	chr17:40,922,696-40,937,634	0	5.91221	-10.5371	2.93934e-11
ENSG00000108306	FBXL20	chr17:39,252,644-39,402,523	6.80747	2.94543	1.47292	2.90538e-13
ENSG00000108370	RGS9	chr17:65,137,431-65,227,703	0.381407	3.31132	-3.17229	3.49465e-06
ENSG00000108375	RNF43	chr17:58,352,500-58,417,595	6.0753	1.02259	2.84246	2.30709e-32
ENSG00000108379	WNT3	chr17:46,762,506-46,833,154	5.36345	1.33735	2.36266	7.83735e-15
ENSG00000108384	RAD51C	chr17:58,692,573-58,735,611	13.8311	30.7085	-1.36482	5.06133e-08
ENSG00000108387	SEPT4	chr17:58,520,250-58,540,818	0.945947	19.1423	-4.05006	9.29992e-53
ENSG00000108389	MTMR4	chr17:58,489,529-58,517,905	15.2827	26.7312	-1.02118	2.27552e-08
ENSG00000108395	TRIM37	chr17:58,982,638-59,106,921	13.8321	51.366	-1.64413	1.78774e-13
ENSG00000108439	PNPO	chr17:47,941,506-47,948,288	49.7665	23.8162	1.15072	2.58003e-09
ENSG00000108448	TRIM16L	chr17:18,697,998-18,736,118	60.7143	6.03522	4.03804	3.71653e-86
ENSG00000108468	CBX1	chr17:48,070,052-48,101,521	44.8032	125.577	-1.26632	5.16316e-12
ENSG00000108511	HOXB6	chr17:48,595,751-48,604,992	9.77521	0.157155	6.27182	9.67017e-45
ENSG00000108515	ENO3	chr17:4,948,092-4,957,131	51.6018	3.30646	4.29015	5.26409e-94
ENSG00000108551	RASD1	chr17:17,494,437-17,496,395	0.228155	0.0112775	5.32687	0.0249765
ENSG00000108602	ALDH3A1	chr17:19,737,984-19,748,943	266.963	3.98699	6.64494	2.53161e-20
ENSG00000108604	SMARCD2	chr17:63,832,081-63,843,065	20.863	53.2195	-1.37513	3.6926e-13
ENSG00000108639	SYNGR2	chr17:78,168,558-78,173,527	47.1548	25.7931	1.13327	9.68418e-09
ENSG00000108671	PSMD11	chr17:32,444,261-32,483,318	54.8158	23.6597	1.48465	4.35058e-17
ENSG00000108679	LGALS3BP	chr17:78,971,238-78,980,109	71.3753	175.668	-1.48181	1.10915e-06
ENSG00000108684	ASIC2	chr17:33,013,087-34,174,964	0.827379	0	9.49183	1.17245e-08
ENSG00000108691	CCL2	chr17:34,255,218-34,257,203	28.8378	3.50957	3.27219	0.000436116
ENSG00000108771	DHX58	chr17:42,101,404-42,112,733	0.180263	7.26771	-5.41978	1.06959e-26
ENSG00000108785	HSD17B1P1	chr17:42,546,764-42,548,706	0.437628	0.04103	5.09452	0.00362052
ENSG00000108797	CNTNAP1	chr17:42,682,613-42,699,814	3.09392	9.47911	-1.46078	6.31776e-10
ENSG00000108823	SGCA	chr17:50,164,214-50,175,931	2.02042	0	8.32304	7.7977e-06
ENSG00000108830	RND2	chr17:43,025,241-43,032,036	0.162709	0.992185	-2.59393	3.28414e-05
ENSG00000108840	HDAC5	chr17:44,076,746-44,123,702	1.85929	11.0952	-2.7474	2.63118e-28
ENSG00000108846	ABCC3	chr17:50,634,777-50,692,252	213.978	20.4109	3.72244	7.60666e-74
ENSG00000108852	MPP2	chr17:43,875,357-43,909,711	3.18567	9.95429	-1.53915	8.17395e-11
ENSG00000108932	SLC16A6	chr17:68,267,026-68,291,267	0.145145	1.27735	-2.96216	9.4929e-06
ENSG00000108947	EFNB3	chr17:7,705,202-7,711,378	1.08749	4.14531	-1.79582	3.89947e-07
ENSG00000108961	RANGRF	chr17:8,288,497-8,290,092	13.4993	24.9342	-1.12611	1.2571e-05
ENSG00000108984	MAP2K6	chr17:69,414,698-69,543,331	11.032	1.13423	3.64165	2.00427e-33
ENSG00000109062	SLC9A3R1	chr17:74,748,652-74,769,353	18.4326	27.8417	-1.16983	1.68584e-08
ENSG00000109063	MYH3	chr17:10,628,526-10,657,309	0.899445	0.463024	1.19537	0.031919
ENSG00000109072	VTN	chr17:28,367,276-28,373,091	18.0262	0.200841	6.87594	2.22365e-78
ENSG00000109089	CDR2L	chr17:74,987,632-75,005,800	30.3254	13.4008	1.44619	7.57558e-13
ENSG00000109107	ALDOC	chr17:28,573,115-28,577,264	0.911239	24.8502	-5.05372	3.58088e-10
ENSG00000109193	SULT1E1	chr4:69,810,780-69,860,152	0	0.308226	-5.99195	0.0084319
ENSG00000109220	CHIC2	chr4:54,009,789-54,064,690	3.01384	13.1666	-2.01262	3.17647e-10
ENSG00000109255	NMU	chr4:55,595,229-55,636,698	0.168634	5.96475	-4.63342	7.92519e-10
ENSG00000109265	KIAA1211	chr4:56,049,073-56,328,625	1.58215	4.50874	-1.47134	0.000244626
ENSG00000109270	LAMTOR3	chr4:99,878,336-99,894,490	5.03726	13.8698	-1.16546	3.32209e-07
ENSG00000109321	AREG	chr4:74,445,134-74,455,009	7.87271	19.8828	-1.11325	8.45514e-06
ENSG00000109381	ELF2	chr4:139,028,112-139,177,218	9.09047	28.3166	-1.42368	1.6111e-12
ENSG00000109390	NDUFC1	chr4:139,266,880-139,302,551	18.4313	45.3821	-1.82471	2.95276e-16
ENSG00000109445	ZNF330	chr4:141,220,887-141,234,697	9.95559	27.2	-1.62405	3.71909e-07
ENSG00000109452	INPP4B	chr4:142,023,160-142,847,432	11.8402	2.65965	2.0259	7.15291e-20
ENSG00000109458	GAB1	chr4:143,336,762-143,474,568	2.61459	6.76299	-1.52165	9.75087e-10
ENSG00000109472	CPE	chr4:165,361,194-165,498,320	3.11423	17.1114	-2.33124	4.642e-20
ENSG00000109511	ANXA10	chr4:168,092,515-168,187,690	1.4975	0	9.11417	9.71796e-08
ENSG00000109536	FRG1	chr4:189,940,788-189,963,204	10.4448	31.3199	-1.42809	4.24197e-10
ENSG00000109586	GALNT7	chr4:173,168,753-173,323,967	21.8927	11.1902	1.44528	7.11417e-15
ENSG00000109610	SOD3	chr4:24,789,912-24,800,842	0	0.294899	-5.62253	0.0224765
ENSG00000109618	SEPSECS	chr4:25,120,014-25,160,442	1.24677	5.70844	-1.97829	1.11316e-09
ENSG00000109654	TRIM2	chr4:153,152,342-153,339,320	3.56188	9.37522	-1.05766	0.000709753
ENSG00000109667	SLC2A9	chr4:9,771,153-10,054,936	0.508386	4.58027	-3.19984	1.91854e-10
ENSG00000109685	WHSC1	chr4:1,871,424-1,982,207	18.22	104.971	-1.95864	3.26854e-25
ENSG00000109705	NKX3-2	chr4:13,540,830-13,545,050	0.348089	0	6.35006	0.00126846
ENSG00000109738	GLRB	chr4:157,076,057-157,172,090	1.17363	6.12727	-2.32257	1.06541e-12
ENSG00000109758	HGFAC	chr4:3,441,887-3,449,495	0.120984	0	4.2435	0.0394538
ENSG00000109805	NCAPG	chr4:17,810,902-17,844,862	8.85571	43.721	-2.26601	5.16996e-37
ENSG00000109814	UGDH	chr4:39,498,755-39,528,311	220.775	8.21441	5.17885	1.0321e-214
ENSG00000109819	PPARGC1A	chr4:23,755,041-23,904,089	0.31261	5.91964	-5.50253	6.20682e-49
ENSG00000109846	CRYAB	chr11:111,908,565-111,923,722	8.09249	2.24706	2.04426	8.06153e-08
ENSG00000109854	HTATIP2	chr11:20,363,685-20,383,783	65.8768	24.4129	1.78629	2.24113e-22
ENSG00000109906	ZBTB16	chr11:114,059,593-114,250,676	0	3.84567	-10.6115	1.01908e-11
ENSG00000109929	SC5D	chr11:121,292,453-121,308,694	9.80052	21.5817	-1.0055	0.000609679
ENSG00000109944	C11orf63	chr11:122,882,528-122,959,798	2.88094	1.21405	1.44484	0.0200243
ENSG00000109971	HSPA8	chr11:123,057,489-123,063,230	823.466	186.238	2.64161	3.74085e-20
ENSG00000110002	VWA5A	chr11:124,115,362-124,147,721	0.254521	7.75266	-5.29652	3.50182e-37
ENSG00000110042	DTX4	chr11:59,171,430-59,208,587	1.61007	8.37825	-1.43385	1.59918e-10
ENSG00000110057	UNC93B1	chr11:67,991,104-68,004,982	24.5439	12.4925	1.30941	2.92224e-11
ENSG00000110060	PUS3	chr11:125,893,485-125,903,221	3.13887	8.27102	-1.09525	0.000267378
ENSG00000110063	DCPS	chr11:126,303,752-126,345,749	6.44176	18.6519	-1.31305	8.93491e-08
ENSG00000110074	FOXRED1	chr11:126,269,055-126,278,131	8.55337	28.1006	-1.7198	1.01931e-17
ENSG00000110076	NRXN2	chr11:64,606,174-64,723,188	0.093642	0	3.82099	0.0408223
ENSG00000110080	ST3GAL4	chr11:126,355,640-126,440,344	6.81691	14.9902	-1.11152	1.85554e-06
ENSG00000110092	CCND1	chr11:69,641,087-69,654,474	127.871	17.205	3.06643	4.765e-22
ENSG00000110169	HPX	chr11:6,431,049-6,442,617	0.851746	0.136705	4.36913	2.0536e-05
ENSG00000110172	CHORDC1	chr11:90,201,160-90,223,364	26.4223	8.72874	2.16868	9.1583e-27
ENSG00000110328	GALNT18	chr11:11,270,876-11,622,005	8.63552	0.63264	4.18157	3.20225e-41
ENSG00000110422	HIPK3	chr11:33,256,672-33,357,023	17.1027	8.93317	1.41557	8.15378e-14
ENSG00000110427	KIAA1549L	chr11:33,542,072-33,674,102	4.78463	0.0364255	7.46215	3.35964e-80
ENSG00000110446	SLC15A3	chr11:60,937,083-60,952,530	0	0.719341	-7.21687	0.000120587
ENSG00000110455	ACCS	chr11:44,065,925-44,084,222	8.54679	2.55055	2.45612	1.22984e-18
ENSG00000110492	MDK	chr11:46,380,756-46,383,837	2.28479	30.4307	-3.68345	6.84414e-32
ENSG00000110619	CARS	chr11:3,000,922-3,057,613	18.3197	75.6878	-2.05732	1.13443e-29
ENSG00000110628	SLC22A18	chr11:2,899,721-2,925,246	21.9505	12.9916	1.07189	1.5142e-06
ENSG00000110697	PITPNM1	chr11:67,491,768-67,506,263	23.5256	12.3132	1.08783	8.0387e-08
ENSG00000110711	AIP	chr11:67,483,041-67,491,103	22.9086	47.051	-1.05149	5.15249e-07
ENSG00000110719	TCIRG1	chr11:68,039,016-68,050,895	75.5101	26.4554	1.60011	5.49111e-12
ENSG00000110723	EXPH5	chr11:108,505,431-108,593,738	0.059612	0.792577	-3.63493	5.75835e-13
ENSG00000110811	P3H3	chr12:6,828,410-6,839,851	7.70976	17.3486	-1.20096	7.59855e-06
ENSG00000110880	CORO1C	chr12:108,645,109-108,731,596	62.8816	42.2338	1.01587	1.82484e-06
ENSG00000110925	CSRNP2	chr12:51,061,205-51,083,664	8.52224	18.9123	-1.09517	2.82627e-06
ENSG00000111012	CYP27B1	chr12:57,762,334-57,768,986	0.933127	2.58255	-1.30562	0.00284858
ENSG00000111052	LIN7A	chr12:80,792,520-80,937,925	1.06443	0.044691	4.63739	2.34669e-11
ENSG00000111057	KRT18	chr12:52,948,871-52,952,901	711.672	139.48	3.28115	1.8257e-52
ENSG00000111058	ACSS3	chr12:80,936,414-81,261,205	0.063374	0.47544	-2.95068	0.000179953
ENSG00000111087	GLI1	chr12:57,460,135-57,472,262	8.30397	0.591689	4.16323	5.6774e-48
ENSG00000111181	SLC6A12	chr12:190,077-214,570	0.811178	0	8.21529	1.10901e-05
ENSG00000111199	TRPV4	chr12:109,783,085-109,833,401	0.0209305	0.864429	-4.56259	7.04569e-06
ENSG00000111203	ITFG2	chr12:2,812,622-2,859,791	8.07119	12.2169	-1.18684	1.54153e-06
ENSG00000111206	FOXM1	chr12:2,857,681-2,877,155	17.8778	42.164	-1.85555	2.13233e-27
ENSG00000111215	PRR4	chr12:10,845,849-11,171,613	3.83543	3.64184	3.45699	0.000275927
ENSG00000111224	PARP11	chr12:3,791,047-3,873,448	1.12769	6.24685	-2.96605	1.00989e-28
ENSG00000111231	GPN3	chr12:110,452,484-110,469,268	8.47552	24.7751	-1.30813	8.96158e-10
ENSG00000111247	RAD51AP1	chr12:4,538,798-4,560,048	7.09352	41.4179	-2.15497	1.76393e-22
ENSG00000111252	SH2B3	chr12:111,405,948-111,451,623	1.72875	14.2209	-2.88513	3.26847e-43
ENSG00000111266	DUSP16	chr12:12,474,210-12,562,383	17.9293	8.14188	1.22064	1.3008e-08
ENSG00000111300	NAA25	chr12:112,026,689-112,109,022	16.8555	7.06948	1.43075	4.78138e-13
ENSG00000111319	SCNN1A	chr12:6,346,843-6,377,730	3.92282	107.087	-4.76901	3.94764e-97
ENSG00000111335	OAS2	chr12:112,978,395-113,011,723	0.030987	0.966369	-5.5155	3.98785e-07
ENSG00000111348	ARHGDIB	chr12:14,942,017-14,961,728	0.951107	8.293	-3.20541	0.0172588
ENSG00000111371	SLC38A1	chr12:46,183,063-46,270,017	35.134	77.6883	-1.00659	2.24296e-07
ENSG00000111424	VDR	chr12:47,841,537-47,943,048	1.39952	4.99551	-1.55991	1.10767e-05
ENSG00000111445	RFC5	chr12:118,013,588-118,033,130	16.3917	41.5041	-1.18443	3.50673e-08
ENSG00000111452	ADGRD1	chr12:130,953,907-131,141,469	0.148365	0.023907	3.11438	0.0416115
ENSG00000111490	TBC1D30	chr12:64,781,193-64,881,032	1.61595	0.303783	2.28233	0.00016361
ENSG00000111554	MDM1	chr12:68,272,443-68,332,381	5.16893	12.4631	-1.32754	9.27483e-07
ENSG00000111602	TIMELESS	chr12:56,416,373-56,449,403	20.5551	40.6575	-1.01459	8.46732e-09
ENSG00000111665	CDCA3	chr12:6,844,793-6,852,066	9.12772	30.6059	-1.60935	5.39344e-13
ENSG00000111696	NT5DC3	chr12:103,770,453-103,841,197	6.98742	1.19175	2.88936	7.93171e-43
ENSG00000111700	SLCO1B3	chr12:20,810,702-20,916,911	20.0026	0	11.702	3.15617e-14
ENSG00000111728	ST8SIA1	chr12:22,063,773-22,437,041	0.166387	0	8.10152	3.31898e-05
ENSG00000111775	COX6A1	chr12:120,438,090-120,440,742	151.822	304.286	-1.25302	1.42559e-08
ENSG00000111801	BTN3A3	chr6:26,440,472-26,453,415	1.21946	4.13201	-1.04948	0.0105725
ENSG00000111816	FRK	chr6:115,931,149-116,060,758	6.70793	0.426574	4.37102	1.7064e-93
ENSG00000111832	RWDD1	chr6:116,571,367-116,597,675	12.101	26.1727	-1.17041	1.53906e-07
ENSG00000111843	TMEM14C	chr6:10,722,915-10,731,129	37.1907	70.6387	-1.03175	6.35314e-08
ENSG00000111846	GCNT2	chr6:10,492,223-10,629,368	8.331	1.81902	2.45302	2.09009e-28
ENSG00000111859	NEDD9	chr6:11,183,298-11,382,348	34.3034	0.929795	5.51944	4.32957e-63
ENSG00000111863	ADTRP	chr6:11,712,054-11,807,046	0.125113	1.21214	-3.52569	5.42496e-05
ENSG00000111879	FAM184A	chr6:118,959,763-119,149,387	0.0167805	0.579112	-2.62106	0.0404821
ENSG00000111885	MAN1A1	chr6:119,177,209-119,349,761	0.0670515	0.35987	-2.43087	0.01682
ENSG00000111907	TPD52L1	chr6:125,119,049-125,264,407	48.1705	19.1927	1.44242	8.36038e-07
ENSG00000111911	HINT3	chr6:125,956,781-125,980,244	5.82963	15.1248	-1.16352	6.03184e-06
ENSG00000111913	FAM65B	chr6:24,804,282-25,042,168	0	1.14326	-8.85195	6.70328e-08
ENSG00000111961	SASH1	chr6:148,272,304-148,552,050	2.47523	8.69579	-1.69015	3.30293e-12
ENSG00000111981	ULBP1	chr6:149,964,007-149,973,710	0.456123	5.05455	-3.52099	2.77113e-20
ENSG00000112029	FBXO5	chr6:152,970,519-152,983,579	10.3094	30.3733	-1.53699	7.68375e-15
ENSG00000112033	PPARD	chr6:35,342,558-35,428,191	3.9088	14.1374	-1.67396	5.15749e-10
ENSG00000112039	FANCE	chr6:35,452,361-35,467,103	1.74004	21.6728	-3.48905	6.0588e-43
ENSG00000112081	SRSF3	chr6:36,594,353-36,605,600	35.0903	141.429	-1.00274	4.78084e-08
ENSG00000112118	MCM3	chr6:52,264,009-52,284,881	28.9013	127.305	-1.90763	5.31169e-23
ENSG00000112139	MDGA1	chr6:37,630,679-37,699,306	6.49313	0.0317105	7.94183	5.72987e-80
ENSG00000112149	CD83	chr6:14,117,256-14,136,918	0.595977	3.08901	-2.26309	2.0535e-08
ENSG00000112182	BACH2	chr6:89,926,529-90,296,908	0.038051	0.185012	-2.15342	0.034512
ENSG00000112183	RBM24	chr6:17,281,346-17,293,875	7.37452	0.980257	3.25268	5.60316e-19
ENSG00000112208	BAG2	chr6:57,172,326-57,189,833	6.9864	3.39713	1.27486	4.54729e-09
ENSG00000112210	RAB23	chr6:57,186,992-57,222,314	3.92127	12.4644	-1.441	4.57744e-09
ENSG00000112218	GPR63	chr6:96,794,126-96,837,463	0.367819	0.11751	1.96932	0.0137077
ENSG00000112238	PRDM13	chr6:99,606,730-99,615,578	0.14007	0.006123	5.40324	0.0205328
ENSG00000112245	PTP4A1	chr6:63,521,761-63,583,587	91.7374	73.6184	1.11702	7.44137e-10
ENSG00000112246	SIM1	chr6:100,385,015-100,464,929	0	0.112823	-5.71224	0.0186926
ENSG00000112290	WASF1	chr6:110,099,819-110,180,004	5.53604	33.6459	-2.55296	2.04341e-33
ENSG00000112293	GPLD1	chr6:24,424,565-24,495,205	1.26031	0.256818	2.38172	0.000539588
ENSG00000112294	ALDH5A1	chr6:24,494,852-24,537,207	6.68386	3.37954	1.3234	6.1561e-08
ENSG00000112297	AIM1	chr6:106,360,808-106,571,978	0.290121	12.983	-5.2083	2.49083e-70
ENSG00000112306	RPS12	chr6:132,814,441-132,817,564	302.871	1029.36	-1.55933	2.23206e-17
ENSG00000112312	GMNN	chr6:24,774,931-24,786,099	17.1049	55.7658	-2.00934	3.41155e-19
ENSG00000112320	SOBP	chr6:107,489,958-107,660,167	0.434638	1.21646	-1.04999	0.0252099
ENSG00000112357	PEX7	chr6:136,822,564-136,913,937	2.11729	5.92392	-1.29129	0.000297338
ENSG00000112379	ARFGEF3	chr6:138,161,921-138,344,663	1.56568	0.260518	3.05829	1.35122e-12
ENSG00000112394	SLC16A10	chr6:111,087,503-111,231,194	0.0708905	1.0441	-2.84776	0.00135576
ENSG00000112406	HECA	chr6:139,135,112-139,180,802	0.934514	6.32497	-2.67068	2.59017e-21
ENSG00000112414	ADGRG6	chr6:142,301,854-142,446,266	29.504	15.6692	1.02997	7.64981e-09
ENSG00000112473	SLC39A7	chr6:33,200,445-33,204,439	33.1084	78.4537	-1.01082	5.61515e-08
ENSG00000112511	PHF1	chr6:33,410,399-33,416,453	8.93175	24.1411	-1.27075	1.37819e-07
ENSG00000112541	PDE10A	chr6:165,327,287-165,986,603	5.32066	0.004744	11.6748	1.00053e-14
ENSG00000112559	MDFI	chr6:41,636,882-41,654,246	0.021118	5.13295	-5.97069	2.968e-17
ENSG00000112576	CCND3	chr6:41,934,933-42,050,357	79.1293	31.6233	1.723	6.57003e-20
ENSG00000112592	TBP	chr6:170,554,302-170,572,870	5.60093	12.7181	-1.06953	1.95724e-05
ENSG00000112640	PPP2R5D	chr6:42,984,499-43,012,342	14.1667	45.9111	-1.54382	4.43972e-15
ENSG00000112651	MRPL2	chr6:43,054,029-43,059,806	10.4657	33.7325	-1.6691	2.22876e-13
ENSG00000112655	PTK7	chr6:43,076,268-43,161,719	3.7142	53.3863	-4.27636	7.76875e-98
ENSG00000112699	GMDS	chr6:1,623,806-2,245,692	5.62428	12.8383	-1.01911	8.27753e-05
ENSG00000112742	TTK	chr6:80,003,887-80,042,527	7.21808	15.3341	-1.05819	4.92157e-06
ENSG00000112761	WISP3	chr6:112,054,072-112,070,969	0	0.176908	-5.8117	0.0144668
ENSG00000112773	FAM46A	chr6:81,491,439-81,752,774	2.59771	0.902452	1.81949	8.06306e-11
ENSG00000112782	CLIC5	chr6:45,898,451-46,080,395	0	0.171853	-6.80923	0.000580377
ENSG00000112796	ENPP5	chr6:46,159,187-46,170,971	0.048396	0.954029	-7.02187	2.94263e-05
ENSG00000112812	PRSS16	chr6:27,247,701-27,256,624	2.00124	7.89012	-1.9572	3.49681e-08
ENSG00000112837	TBX18	chr6:84,687,351-84,764,519	19.9419	9.27078	1.37526	1.61649e-13
ENSG00000112852	PCDHB2	chr5:141,094,578-141,098,703	2.34295	0.922427	1.70609	0.000692787
ENSG00000112874	NUDT12	chr5:103,548,855-103,562,793	1.99156	10.884	-2.41076	5.41368e-21
ENSG00000112877	CEP72	chr5:612,272-667,168	6.55522	19.3004	-1.65497	4.66365e-12
ENSG00000112902	SEMA5A	chr5:9,035,026-9,546,075	0	0.0662705	-5.69906	0.0186606
ENSG00000112964	GHR	chr5:42,423,777-42,721,878	0.007146	1.13474	-6.80295	2.05629e-08
ENSG00000112981	NME5	chr5:138,115,172-138,139,443	0	1.43106	-7.55647	2.48968e-05
ENSG00000112996	MRPS30	chr5:44,808,925-44,820,428	30.9909	14.9245	1.74453	2.58059e-19
ENSG00000113083	LOX	chr5:122,063,195-122,078,285	0.12841	12.8726	-6.68343	2.04785e-17
ENSG00000113108	APBB3	chr5:140,558,268-140,593,752	2.8858	8.10146	-1.88614	2.16289e-11
ENSG00000113140	SPARC	chr5:151,661,096-151,687,165	6.35519	176.345	-5.05627	5.27837e-73
ENSG00000113141	IK	chr5:140,647,058-140,662,479	36.0611	78.0917	-1.13868	3.43891e-10
ENSG00000113209	PCDHB5	chr5:141,135,218-141,138,625	0.615714	2.15302	-1.77038	5.36374e-05
ENSG00000113211	PCDHB6	chr5:141,150,022-141,153,287	0.308835	0.079906	2.58534	0.0437371
ENSG00000113231	PDE8B	chr5:77,210,449-77,429,807	2.7063	1.33336	1.37195	5.64501e-07
ENSG00000113249	HAVCR1	chr5:157,029,413-157,059,119	65.7388	0	15.6959	9.75016e-26
ENSG00000113272	THG1L	chr5:157,731,197-157,741,448	5.41516	10.7634	-1.28101	4.79852e-09
ENSG00000113273	ARSB	chr5:78,777,209-78,986,087	8.02155	3.9839	1.23057	1.29751e-07
ENSG00000113319	RASGRF2	chr5:80,960,672-81,230,156	0.475261	0.0166185	5.44193	3.12133e-12
ENSG00000113328	CCNG1	chr5:163,437,569-163,446,151	17.1639	47.8267	-1.22096	2.13718e-08
ENSG00000113361	CDH6	chr5:31,193,750-31,329,146	1.00098	0.0471785	4.98776	1.77118e-19
ENSG00000113368	LMNB1	chr5:126,776,623-126,837,020	27.7298	87.0832	-1.49145	4.41186e-10
ENSG00000113369	ARRDC3	chr5:91,368,724-91,383,359	17.6272	10.1304	1.01394	0.000189749
ENSG00000113389	NPR3	chr5:32,689,070-32,791,724	5.65574	12.6438	-1.32622	6.08418e-09
ENSG00000113407	TARS	chr5:33,440,696-33,469,539	50.6251	128.483	-1.02288	1.13185e-08
ENSG00000113430	IRX4	chr5:1,877,413-1,887,236	0.0135545	4.0609	-9.04038	6.8182e-09
ENSG00000113448	PDE4D	chr5:58,969,038-60,522,120	116.392	12.3746	3.28399	5.00087e-88
ENSG00000113456	RAD1	chr5:34,905,264-34,918,989	5.48426	14.1322	-1.25406	3.88187e-09
ENSG00000113494	PRLR	chr5:35,048,756-35,230,589	0.003002	0.366164	-6.25368	4.89235e-07
ENSG00000113532	ST8SIA4	chr5:100,806,935-100,903,266	3.67	0.041681	7.36557	2.12503e-51
ENSG00000113552	GNPDA1	chr5:141,991,749-142,013,041	19.5077	57.1884	-1.54872	7.37218e-17
ENSG00000113578	FGF1	chr5:142,592,178-142,698,070	0.218878	1.13515	-2.75402	5.45458e-05
ENSG00000113580	NR3C1	chr5:143,277,931-143,435,512	44.1039	23.5491	1.10264	4.62392e-10
ENSG00000113593	PPWD1	chr5:65,563,236-65,587,549	12.4023	26.1621	-1.02259	9.80455e-07
ENSG00000113597	TRAPPC13	chr5:65,624,716-65,666,233	6.22194	19.6866	-1.14316	1.01184e-06
ENSG00000113657	DPYSL3	chr5:147,390,811-147,510,056	8.29063	0.202969	6.4246	3.92848e-70
ENSG00000113721	PDGFRB	chr5:150,113,837-150,155,872	0.029189	5.26206	-7.81391	2.01207e-28
ENSG00000113734	BNIP1	chr5:173,144,442-173,164,387	5.85188	20.8337	-1.92621	3.67398e-12
ENSG00000113739	STC2	chr5:173,314,713-173,329,503	1.64714	87.7344	-6.14377	4.47455e-226
ENSG00000113749	HRH2	chr5:175,658,030-175,686,242	1.06894	0	8.94063	2.4766e-07
ENSG00000113761	ZNF346	chr5:177,022,696-177,081,189	5.20609	9.84224	-1.18929	1.91029e-06
ENSG00000113811	SELK	chr3:53,884,410-53,891,988	8.49039	12.5336	-1.22714	1.11955e-06
ENSG00000113924	HGD	chr3:120,628,173-120,682,571	39.3714	0.070593	10.0754	1.46165e-64
ENSG00000114054	PCCB	chr3:136,250,306-136,337,896	12.3064	16.5139	-1.44663	7.55846e-13
ENSG00000114120	SLC25A36	chr3:140,941,830-140,979,933	13.391	29.5051	-1.02784	3.86595e-07
ENSG00000114200	BCHE	chr3:165,772,904-165,837,472	1.06372	0.114744	3.11976	4.6227e-05
ENSG00000114251	WNT5A	chr3:55,465,715-55,490,539	2.15658	0.582145	2.20165	8.87526e-11
ENSG00000114268	PFKFB4	chr3:48,517,684-48,562,015	10.7012	3.97111	1.17271	0.000446078
ENSG00000114270	COL7A1	chr3:48,564,073-48,595,267	89.2047	14.6325	2.86165	4.11223e-25
ENSG00000114279	FGF12	chr3:192,139,395-192,767,764	0.534563	0.0551515	3.9751	8.27842e-07
ENSG00000114315	HES1	chr3:194,136,145-194,138,732	10.0427	3.44238	1.75683	3.21977e-07
ENSG00000114316	USP4	chr3:49,277,831-49,340,712	8.55902	23.8975	-1.40687	1.09914e-12
ENSG00000114353	GNAI2	chr3:50,226,292-50,259,355	22.8835	124.52	-2.41036	5.779e-20
ENSG00000114423	CBLB	chr3:105,655,461-105,869,552	6.14021	2.73401	1.07715	3.14695e-05
ENSG00000114529	C3orf52	chr3:112,086,335-112,131,004	5.69984	1.97141	1.02944	0.000483212
ENSG00000114541	FRMD4B	chr3:69,169,990-69,542,583	0.61691	9.30134	-3.2774	1.69468e-35
ENSG00000114544	SLC41A3	chr3:126,006,355-126,101,561	6.06704	20.3629	-1.82944	1.93982e-19
ENSG00000114631	PODXL2	chr3:127,629,181-127,672,809	4.23072	0.537857	3.26243	9.11483e-17
ENSG00000114638	UPK1B	chr3:119,173,517-119,205,153	5.44295	0.328892	4.27124	1.61642e-14
ENSG00000114670	NEK11	chr3:131,026,850-131,350,465	2.87577	1.04783	1.54884	0.000116423
ENSG00000114744	COMMD2	chr3:149,738,470-149,752,499	10.4795	28.1867	-1.22944	3.11271e-09
ENSG00000114771	AADAC	chr3:151,814,037-151,828,488	6.6684	0	11.8416	1.67989e-14
ENSG00000114784	EIF1B	chr3:40,309,684-40,312,424	16.7506	38.3993	-1.1855	3.09071e-06
ENSG00000114790	ARHGEF26	chr3:154,121,003-154,257,827	2.34077	1.32944	1.29773	0.000131164
ENSG00000114805	PLCH1	chr3:155,375,580-155,745,067	5.17001	0.090369	6.30203	1.21095e-75
ENSG00000114812	VIPR1	chr3:42,489,299-42,537,573	0.335185	1.28046	-1.4753	0.0120751
ENSG00000114841	DNAH1	chr3:52,316,319-52,400,491	1.25343	0.342319	1.35304	0.0010194
ENSG00000114854	TNNC1	chr3:52,451,102-52,454,070	0.778505	21.4524	-4.89424	1.17829e-33
ENSG00000114861	FOXP1	chr3:70,954,693-71,583,989	17.3214	3.67096	2.10944	1.22383e-27
ENSG00000114933	INO80D	chr2:205,993,721-206,086,303	4.37787	1.90722	1.3937	2.38455e-10
ENSG00000114948	ADAM23	chr2:206,443,539-206,621,130	2.54734	0.0769375	6.43637	6.25239e-37
ENSG00000114978	MOB1A	chr2:74,152,528-74,178,898	66.7362	32.544	1.23166	1.61748e-11
ENSG00000115008	IL1A	chr2:112,773,915-112,784,590	0.024779	2.1863	-6.19043	1.91453e-09
ENSG00000115041	KCNIP3	chr2:95,297,304-95,386,083	0.233301	0.635061	-2.79708	3.21784e-05
ENSG00000115084	SLC35F5	chr2:113,705,011-113,756,823	24.4361	8.44592	2.09654	1.19227e-25
ENSG00000115107	STEAP3	chr2:119,223,831-119,265,652	12.2578	2.03054	3.00165	6.04817e-22
ENSG00000115128	SF3B6	chr2:24,067,584-24,076,443	44.3746	109.801	-1.08495	7.65922e-08
ENSG00000115129	TP53I3	chr2:24,077,433-24,085,861	58.8862	13.8637	2.61082	6.28067e-42
ENSG00000115221	ITGB6	chr2:160,099,666-160,271,888	7.97697	1.64733	1.90759	7.27215e-06
ENSG00000115226	FNDC4	chr2:27,491,883-27,495,245	1.68976	6.83446	-1.82263	6.36003e-07
ENSG00000115252	PDE1A	chr2:182,140,036-182,523,192	0.688122	0.0178705	4.58133	4.45081e-08
ENSG00000115266	APC2	chr19:1,446,302-1,473,244	1.16318	0.0082635	7.07191	0.000130922
ENSG00000115267	IFIH1	chr2:162,267,079-162,318,703	0.575585	7.61779	-3.97601	5.67658e-30
ENSG00000115286	NDUFS7	chr19:1,383,527-1,395,589	12.5404	37.1404	-1.67587	7.523e-16
ENSG00000115290	GRB14	chr2:164,492,812-164,621,848	5.92475	0.339457	4.6349	5.08914e-41
ENSG00000115295	CLIP4	chr2:29,097,705-29,189,643	27.941	14.6553	1.40618	6.02396e-13
ENSG00000115306	SPTBN1	chr2:54,456,285-54,671,445	145.446	61.1166	1.51273	9.27925e-20
ENSG00000115318	LOXL3	chr2:74,532,414-74,555,690	0.119436	0.994976	-2.06627	0.0173651
ENSG00000115325	DOK1	chr2:74,549,026-74,557,554	2.39232	12.119	-2.02176	4.22657e-14
ENSG00000115339	GALNT3	chr2:165,747,591-165,794,682	0.0323725	4.46626	-6.47807	1.10775e-28
ENSG00000115353	TACR1	chr2:75,046,463-75,199,700	0.23554	0	5.8535	6.47465e-05
ENSG00000115363	EVA1A	chr2:75,469,302-75,569,722	10.0214	0.419589	4.41883	6.73075e-37
ENSG00000115380	EFEMP1	chr2:55,865,967-55,924,139	13.6943	151.009	-3.0361	2.15791e-40
ENSG00000115414	FN1	chr2:215,360,440-215,436,172	238.343	137.406	1.17948	1.38822e-12
ENSG00000115415	STAT1	chr2:190,964,358-191,020,960	75.9506	34.217	1.43998	9.50594e-16
ENSG00000115419	GLS	chr2:190,880,827-190,965,552	185.096	13.763	3.93358	9.26448e-107
ENSG00000115461	IGFBP5	chr2:216,672,105-216,695,525	1.82838	0.203564	4.02062	4.27055e-21
ENSG00000115468	EFHD1	chr2:232,606,057-232,682,781	1.05725	18.5548	-3.78383	4.94484e-41
ENSG00000115484	CCT4	chr2:61,868,089-61,888,804	151.74	46.221	1.92626	6.5422e-19
ENSG00000115504	EHBP1	chr2:62,673,851-63,046,487	51.0966	26.2561	1.02252	9.7478e-08
ENSG00000115525	ST3GAL5	chr2:85,839,144-85,889,014	12.9602	4.01807	1.93676	5.55719e-14
ENSG00000115526	CHST10	chr2:100,391,860-100,417,656	9.88946	3.72484	1.58893	9.52829e-09
ENSG00000115541	HSPE1	chr2:197,499,994-197,503,457	112.749	50.3659	2.0496	3.09436e-19
ENSG00000115590	IL1R2	chr2:101,991,844-102,028,544	0.446851	0	7.72453	0.000117306
ENSG00000115594	IL1R1	chr2:102,064,544-102,179,874	16.788	1.92524	4.23484	1.56255e-46
ENSG00000115598	IL1RL2	chr2:102,186,973-102,240,002	0	0.4777	-7.09566	0.000172754
ENSG00000115616	SLC9A2	chr2:102,619,707-102,711,318	3.23657	0	10.9755	5.07481e-13
ENSG00000115641	FHL2	chr2:105,357,712-105,438,513	31.8084	101.314	-1.3258	3.64738e-13
ENSG00000115648	MLPH	chr2:237,485,428-237,555,318	106.685	0.270986	9.09775	2.61142e-218
ENSG00000115649	CNPPD1	chr2:219,171,897-219,178,106	11.9541	35.1757	-1.48193	1.18031e-13
ENSG00000115657	ABCB6	chr2:219,209,768-219,218,990	15.1757	10.2489	1.33087	0.0111504
ENSG00000115718	PROC	chr2:127,418,427-127,429,246	2.85595	0.470174	3.19827	3.72423e-09
ENSG00000115738	ID2	chr2:8,678,845-8,684,453	27.5873	0.662709	6.27969	3.9531e-119
ENSG00000115756	HPCAL1	chr2:10,302,889-10,427,617	43.4522	27.2275	1.09208	5.5991e-08
ENSG00000115758	ODC1	chr2:10,439,968-10,448,504	27.4753	80.4986	-1.32645	9.33779e-10
ENSG00000115760	BIRC6	chr2:32,357,028-32,618,899	35.5375	10.9768	1.94621	1.59227e-29
ENSG00000115828	QPCT	chr2:37,344,574-37,373,322	16.57	7.64276	1.47866	8.66549e-11
ENSG00000115839	RAB3GAP1	chr2:135,052,265-135,176,394	13.7265	27.1273	-1.13363	3.55169e-09
ENSG00000115841	RMDN2	chr2:37,923,187-38,067,142	3.23833	1.75262	1.31119	0.00147381
ENSG00000115875	SRSF7	chr2:38,743,599-38,751,494	30.1339	79.562	-1.03877	6.13042e-08
ENSG00000115884	SDC1	chr2:20,200,797-20,225,433	84.8882	39.7781	1.3218	2.75693e-08
ENSG00000115902	SLC1A4	chr2:64,988,477-65,023,865	8.06457	24.6253	-1.44649	4.29444e-14
ENSG00000115919	KYNU	chr2:142,877,498-143,055,832	21.0674	0.141751	7.998	5.83181e-242
ENSG00000115946	PNO1	chr2:68,157,844-68,176,238	22.5982	11.0396	1.28766	1.88209e-08
ENSG00000115970	THADA	chr2:43,230,836-43,596,046	23.441	7.38959	1.7998	1.32377e-21
ENSG00000115977	AAK1	chr2:69,457,997-69,674,349	22.8046	11.2182	1.08262	3.24563e-06
ENSG00000116014	KISS1R	chr19:917,287-921,015	0.242508	0.0119955	5.40324	0.0205328
ENSG00000116016	EPAS1	chr2:46,293,667-46,386,703	86.6556	28.4671	1.4727	8.77497e-11
ENSG00000116017	ARID3A	chr19:925,781-975,934	2.35006	0.560993	2.46477	5.97731e-10
ENSG00000116032	GRIN3B	chr19:1,000,419-1,009,732	1.22725	0.0297055	4.38651	3.93655e-08
ENSG00000116035	VAX2	chr2:70,900,590-70,933,446	2.85411	1.21719	1.5461	0.00301191
ENSG00000116039	ATP6V1B1	chr2:70,935,882-70,965,406	2.67877	0.28686	2.89762	3.63222e-06
ENSG00000116095	PLEKHA3	chr2:178,480,468-178,516,462	2.86374	1.39143	1.22269	4.66909e-07
ENSG00000116096	SPR	chr2:72,887,360-72,892,158	65.7144	7.34703	3.41812	8.21245e-74
ENSG00000116106	EPHA4	chr2:221,418,027-221,574,202	2.96876	0.005667	9.16296	2.65882e-16
ENSG00000116117	PARD3B	chr2:204,545,793-205,620,162	2.25885	7.79597	-1.99174	1.51866e-14
ENSG00000116133	DHCR24	chr1:54,849,633-54,887,218	21.8259	158.332	-3.31148	2.84297e-06
ENSG00000116141	MARK1	chr1:220,528,183-220,664,461	0.0263765	0.911976	-3.52309	2.27884e-05
ENSG00000116151	MORN1	chr1:2,321,253-2,391,707	6.38805	3.81045	1.09092	9.40049e-05
ENSG00000116157	GPX7	chr1:52,602,372-52,609,051	0	2.96996	-8.85013	7.17733e-08
ENSG00000116183	PAPPA2	chr1:176,463,171-176,845,605	0.028812	0.0061365	3.20107	0.039695
ENSG00000116209	TMEM59	chr1:54,026,681-54,053,504	12.4201	34.027	-1.17743	6.00702e-10
ENSG00000116212	LRRC42	chr1:53,946,077-53,968,168	11.0401	35.5569	-1.51754	1.91588e-14
ENSG00000116213	WRAP73	chr1:3,630,767-3,652,761	6.93948	15.6226	-1.20525	1.12411e-06
ENSG00000116221	MRPL37	chr1:54,184,041-54,225,464	37.7356	92.8128	-1.19144	3.34509e-10
ENSG00000116254	CHD5	chr1:6,101,793-6,180,123	0.448461	0.042588	3.58438	7.11566e-11
ENSG00000116273	PHF13	chr1:6,613,685-6,624,033	5.06661	24.1721	-2.0788	1.48972e-25
ENSG00000116337	AMPD2	chr1:109,616,104-109,632,051	13.6259	6.0602	1.1255	1.55168e-06
ENSG00000116350	SRSF4	chr1:29,147,743-29,181,987	13.7922	29.8499	-1.66935	3.2229e-15
ENSG00000116353	MECR	chr1:29,192,873-29,230,942	9.50839	13.785	-1.15796	8.16966e-07
ENSG00000116396	KCNC4	chr1:110,211,343-110,283,100	1.53071	0.424326	3.289	8.79865e-23
ENSG00000116473	RAP1A	chr1:111,542,218-111,716,691	11.5485	16.3968	-1.37401	6.85674e-12
ENSG00000116478	HDAC1	chr1:32,292,086-32,333,635	33.2298	82.2041	-1.12579	8.92615e-07
ENSG00000116525	TRIM62	chr1:33,145,402-33,182,059	1.32042	4.67505	-2.10714	3.25229e-10
ENSG00000116574	RHOU	chr1:228,735,077-228,746,669	5.73427	0.165809	5.89914	3.91897e-60
ENSG00000116584	ARHGEF2	chr1:155,946,851-156,007,070	20.3475	50.1945	-1.33159	1.83853e-09
ENSG00000116661	FBXO2	chr1:11,648,367-11,655,785	5.47478	28.7745	-2.2121	4.52625e-20
ENSG00000116670	MAD2L2	chr1:11,674,480-11,691,650	10.9934	68.3265	-2.59756	2.37351e-34
ENSG00000116675	DNAJC6	chr1:65,248,219-65,415,869	4.14396	16.8635	-2.10636	4.47106e-20
ENSG00000116678	LEPR	chr1:65,420,652-65,641,559	2.17405	7.74963	-1.67523	5.62018e-11
ENSG00000116679	IVNS1ABP	chr1:185,296,388-185,317,329	55.2374	25.7395	1.07674	9.81174e-09
ENSG00000116688	MFN2	chr1:11,980,181-12,013,514	21.0971	58.5304	-1.29943	7.6902e-14
ENSG00000116690	PRG4	chr1:186,296,279-186,314,562	0.329106	0	3.52169	0.000119735
ENSG00000116691	MIIP	chr1:12,019,466-12,032,045	5.51666	20.1844	-1.78134	8.80706e-13
ENSG00000116701	NCF2	chr1:183,555,563-183,590,876	5.10086	0.122649	4.96704	2.60832e-22
ENSG00000116711	PLA2G4A	chr1:186,828,953-186,988,981	31.98	1.21991	5.03726	6.65029e-122
ENSG00000116717	GADD45A	chr1:67,685,061-67,688,338	11.1835	38.039	-2.12274	4.98345e-09
ENSG00000116729	WLS	chr1:68,098,473-68,233,120	7.79313	50.5729	-2.72184	1.01595e-48
ENSG00000116741	RGS2	chr1:192,809,039-192,812,283	9.89232	1.92697	2.57737	3.80044e-18
ENSG00000116747	TROVE2	chr1:193,059,422-193,091,777	23.6525	9.52101	1.89565	1.40657e-19
ENSG00000116752	BCAS2	chr1:114,567,557-114,581,639	16.3483	49.4809	-1.24952	8.24041e-09
ENSG00000116761	CTH	chr1:70,411,218-70,439,851	1.08756	12.1598	-3.53576	1.59437e-23
ENSG00000116771	AGMAT	chr1:15,572,353-15,585,110	5.93736	0.899123	3.04424	7.80454e-25
ENSG00000116774	OLFML3	chr1:113,979,391-114,035,572	3.6685	0.0487305	6.84579	0.000786814
ENSG00000116785	CFHR3	chr1:196,774,795-196,795,406	0.619312	0	8.3229	7.43373e-06
ENSG00000116786	PLEKHM2	chr1:15,684,332-15,734,769	11.4732	27.5723	-1.21555	4.75599e-10
ENSG00000116791	CRYZ	chr1:74,705,482-74,733,408	28.0356	10.3305	1.80557	1.17503e-17
ENSG00000116809	ZBTB17	chr1:15,941,869-15,976,132	6.05714	17.6931	-1.39967	6.99439e-10
ENSG00000116833	NR5A2	chr1:200,027,602-200,177,424	8.16602	0.0038715	11.0568	9.75159e-25
ENSG00000116852	KIF21B	chr1:200,969,390-201,023,700	1.09195	0.663685	1.1388	0.000180057
ENSG00000116863	ADPRHL2	chr1:36,088,875-36,093,932	9.80111	32.2957	-1.49353	3.06963e-12
ENSG00000116874	WARS2	chr1:119,031,216-119,140,671	2.97371	7.86004	-1.2434	3.02862e-06
ENSG00000116883	RP11-268J15.5	chr1:36,323,734-36,329,221	0.302353	2.29601	-3.09958	3.56995e-07
ENSG00000116885	OSCP1	chr1:36,415,827-36,450,451	2.16395	4.31062	-1.39349	0.00138741
ENSG00000116898	MRPS15	chr1:36,455,718-36,464,437	27.406	77.9305	-1.19267	2.36892e-09
ENSG00000116918	TSNAX	chr1:231,528,653-231,566,524	23.6055	15.0414	1.02413	1.24913e-06
ENSG00000116922	C1orf109	chr1:37,681,570-37,692,249	7.33216	16.9201	-1.14888	2.53446e-05
ENSG00000116954	RRAGC	chr1:38,838,198-38,859,823	7.66037	30.921	-1.6444	3.04916e-12
ENSG00000116962	NID1	chr1:235,975,830-236,065,162	2.98787	9.32824	-1.45738	1.36317e-12
ENSG00000116990	MYCL	chr1:39,895,426-39,902,256	0.561778	1.95741	-1.75826	0.000127347
ENSG00000117009	KMO	chr1:241,532,134-241,595,642	0.48799	0.0723585	4.14173	0.000173099
ENSG00000117010	ZNF684	chr1:40,531,561-40,548,169	1.21633	2.51437	-1.2997	0.0069788
ENSG00000117013	KCNQ4	chr1:40,784,012-40,840,452	0.050058	0.705316	-3.98875	8.5575e-06
ENSG00000117069	ST6GALNAC5	chr1:76,867,441-77,065,711	0	2.25423	-9.34393	5.35678e-09
ENSG00000117114	ADGRL2	chr1:81,306,160-81,992,436	6.17797	25.7242	-1.77933	1.56906e-18
ENSG00000117115	PADI2	chr1:17,066,761-17,119,435	1.79553	8.13626	-2.27622	5.91753e-16
ENSG00000117122	MFAP2	chr1:16,974,502-16,980,835	0.267101	7.16267	-4.62213	1.65011e-14
ENSG00000117133	RPF1	chr1:84,479,259-84,497,790	11.6812	29.9684	-1.12836	1.13939e-06
ENSG00000117139	KDM5B	chr1:202,724,491-202,809,470	18.0235	6.46071	1.39718	2.24037e-11
ENSG00000117148	ACTL8	chr1:17,755,313-17,827,063	0.154497	0	6.41791	0.0234171
ENSG00000117155	SSX2IP	chr1:84,643,707-84,690,803	6.05252	15.8136	-1.30263	1.03985e-06
ENSG00000117228	GBP1	chr1:89,052,319-89,065,360	1.28542	7.78332	-3.12013	3.57935e-19
ENSG00000117266	CDK18	chr1:205,504,595-205,532,793	1.45761	3.07265	-1.48889	2.53899e-05
ENSG00000117280	RAB29	chr1:205,767,986-205,775,460	6.51509	20.1531	-1.37657	3.37081e-10
ENSG00000117305	HMGCL	chr1:23,801,885-23,838,620	6.18479	27.923	-1.97526	2.06202e-16
ENSG00000117318	ID3	chr1:23,557,918-23,559,794	204.08	17.9577	3.70664	1.73379e-07
ENSG00000117362	APH1A	chr1:150,265,399-150,269,580	24.4385	69.9465	-1.34209	1.74252e-12
ENSG00000117399	CDC20	chr1:43,358,955-43,363,203	37.207	95.2141	-1.25432	2.45357e-07
ENSG00000117407	ARTN	chr1:43,933,320-43,937,241	0.447122	3.49788	-2.5877	1.04589e-05
ENSG00000117410	ATP6V0B	chr1:43,974,487-43,978,295	20.8536	87.7954	-1.88376	1.2358e-24
ENSG00000117450	PRDX1	chr1:45,511,036-45,523,047	578.955	183.879	1.78406	0.0259198
ENSG00000117472	TSPAN1	chr1:46,175,073-46,185,958	0.691955	3.26433	-1.80643	0.0012534
ENSG00000117480	FAAH	chr1:46,394,265-46,413,848	0.946784	0.486571	1.84337	0.0135835
ENSG00000117481	NSUN4	chr1:46,340,177-46,365,152	4.33336	11.5901	-1.09649	1.97028e-07
ENSG00000117525	F3	chr1:94,529,225-94,541,800	2.43568	14.2105	-2.6214	5.07618e-15
ENSG00000117533	VAMP4	chr1:171,700,160-171,742,247	1.65667	6.29216	-1.30842	9.16072e-05
ENSG00000117595	IRF6	chr1:209,785,623-209,806,175	0.048413	11.6417	-8.30578	3.73578e-45
ENSG00000117597	DIEXF	chr1:209,828,007-209,857,565	5.6767	2.31147	1.50853	1.01291e-11
ENSG00000117614	SYF2	chr1:25,222,679-25,232,502	11.2233	30.81	-1.26811	2.21744e-07
ENSG00000117632	STMN1	chr1:25,884,181-25,906,991	23.4062	213.28	-3.33658	9.67724e-59
ENSG00000117643	MAN1C1	chr1:25,617,468-25,786,207	0.110942	0.978745	-2.68963	3.35191e-05
ENSG00000117676	RPS6KA1	chr1:26,529,761-26,575,030	10.4448	33.1939	-2.31185	5.12209e-29
ENSG00000117748	RPA2	chr1:27,891,524-27,914,746	11.157	51.112	-2.10468	4.79786e-27
ENSG00000117751	PPP1R8	chr1:27,830,778-27,851,676	9.28041	23.3662	-1.13202	2.50479e-08
ENSG00000117834	SLC5A9	chr1:48,222,685-48,248,644	0.059874	0	6.51553	0.0109511
ENSG00000117862	TXNDC12	chr1:52,020,131-52,056,171	17.6795	41.7045	-1.05956	1.59034e-06
ENSG00000117877	CD3EAP	chr19:45,406,209-45,410,766	8.19254	3.45978	1.24154	3.43565e-09
ENSG00000117971	CHRNB4	chr15:78,624,119-78,727,754	0.791278	0.0369115	4.21499	8.08897e-05
ENSG00000117983	MUC5B	chr11:1,223,066-1,262,172	6.28555	0	14.7149	1.11685e-22
ENSG00000118007	STAG1	chr3:136,336,233-136,752,403	8.46914	32.5257	-1.50253	9.89829e-13
ENSG00000118094	TREH	chr11:118,657,316-118,679,690	0	0.083315	-5.36507	0.0403609
ENSG00000118096	IFT46	chr11:118,544,528-118,572,970	7.45598	25.1609	-1.61446	5.60475e-12
ENSG00000118160	SLC8A2	chr19:47,428,017-47,472,168	0.0660265	0	5.05514	0.0476986
ENSG00000118194	TNNT2	chr1:201,359,008-201,377,762	0	22.694	-11.8992	1.10387e-14
ENSG00000118257	NRP2	chr2:205,681,990-205,798,133	112.451	0.046205	11.3441	2.75648e-221
ENSG00000118263	KLF7	chr2:207,074,137-207,167,267	13.1108	5.11575	1.72993	5.22002e-20
ENSG00000118292	C1orf54	chr1:150,268,200-150,280,916	0	0.426915	-4.73508	0.0329063
ENSG00000118402	ELOVL4	chr6:79,914,812-79,947,580	1.05462	3.72704	-1.64942	2.59817e-06
ENSG00000118407	FILIP1	chr6:75,291,859-75,493,738	3.89444	0.0169945	8.54484	1.06364e-48
ENSG00000118412	CASP8AP2	chr6:89,829,894-89,874,436	8.03918	18.6039	-1.27639	5.86525e-07
ENSG00000118432	CNR1	chr6:88,139,864-88,166,359	0.683732	0.314621	1.2597	0.0470169
ENSG00000118473	SGIP1	chr1:66,533,383-66,748,299	0.0042245	2.69892	-7.81163	1.32644e-06
ENSG00000118508	RAB32	chr6:146,543,693-146,554,965	14.962	73.7215	-2.06341	2.63252e-13
ENSG00000118515	SGK1	chr6:134,169,246-134,318,112	13.4482	3.35482	2.6039	4.55138e-11
ENSG00000118518	RNF146	chr6:127,266,610-127,288,567	8.7106	20.2061	-1.21669	5.38066e-06
ENSG00000118557	PMFBP1	chr16:72,112,157-72,176,878	0.100367	0.572233	-1.95122	0.0393901
ENSG00000118596	SLC16A7	chr12:59,596,067-59,789,855	0.536929	2.79506	-2.83251	2.51956e-20
ENSG00000118620	ZNF430	chr19:21,020,620-21,060,050	1.70768	5.85987	-1.7533	2.91751e-10
ENSG00000118640	VAMP8	chr2:85,561,562-85,582,031	11.5069	59.9741	-2.2002	2.42741e-12
ENSG00000118655	DCLRE1B	chr1:113,905,141-113,914,086	3.5331	18.377	-2.15565	1.09407e-22
ENSG00000118680	MYL12B	chr18:3,261,909-3,278,284	100.738	304.512	-1.38362	5.5591e-11
ENSG00000118689	FOXO3	chr6:108,559,835-108,684,774	3.93165	13.5473	-1.56011	2.9271e-13
ENSG00000118705	RPN2	chr20:37,178,410-37,241,623	75.7676	194.344	-1.16284	2.06714e-09
ENSG00000118707	TGIF2	chr20:36,573,488-36,593,950	1.98286	3.23276	-1.5666	6.80254e-09
ENSG00000118777	ABCG2	chr4:88,090,264-88,231,322	11.2744	0.312383	5.57003	1.15989e-89
ENSG00000118785	SPP1	chr4:87,975,650-87,983,426	98.3523	0.08512	11.3606	2.5593e-10
ENSG00000118849	RARRES1	chr3:158,696,892-158,732,696	7.60407	0.529439	4.90231	1.46347e-30
ENSG00000118898	PPL	chr16:4,882,507-4,960,741	2.20006	37.9846	-4.01265	8.69731e-61
ENSG00000118939	UCHL3	chr13:75,549,480-75,606,020	12.8835	30.3902	-1.04115	0.0274124
ENSG00000118971	CCND2	chr12:4,273,772-4,305,350	0.0486265	4.48148	-6.29363	3.02427e-06
ENSG00000118997	DNAH7	chr2:195,737,703-196,068,812	0.811773	0.012887	5.47153	1.10907e-26
ENSG00000119042	SATB2	chr2:199,269,500-199,471,266	2.56045	0.636144	3.40766	9.07867e-18
ENSG00000119121	TRPM6	chr9:74,722,495-74,888,094	1.74899	0.044848	5.67601	1.18811e-38
ENSG00000119125	GDA	chr9:72,114,595-72,257,193	0.46904	0.050439	4.39259	4.12547e-11
ENSG00000119138	KLF9	chr9:70,384,597-70,414,624	0.78767	18.6399	-4.54177	4.35533e-71
ENSG00000119139	TJP2	chr9:69,121,264-69,255,208	1.62845	36.339	-4.50736	1.60128e-102
ENSG00000119227	PIGZ	chr3:196,946,343-196,969,060	0.982796	3.19426	-1.42857	0.000536829
ENSG00000119280	C1orf198	chr1:230,837,119-230,869,589	9.96027	23.1084	-1.01534	1.79759e-07
ENSG00000119283	TRIM67	chr1:231,162,112-231,221,556	0.190616	0	8.88992	3.31219e-07
ENSG00000119285	HEATR1	chr1:236,549,005-236,604,504	25.8168	9.46447	1.6363	2.41865e-19
ENSG00000119314	PTBP3	chr9:112,217,716-112,333,667	87.3107	33.4577	1.27873	3.05333e-13
ENSG00000119326	CTNNAL1	chr9:108,942,569-109,013,529	9.82536	43.1315	-1.95335	1.33554e-25
ENSG00000119333	WDR34	chr9:128,633,661-128,656,787	39.0147	123.089	-1.47055	4.23875e-17
ENSG00000119397	CNTRL	chr9:121,074,863-121,177,610	3.61081	8.63952	-1.48876	4.06799e-12
ENSG00000119403	PHF19	chr9:120,855,652-120,894,896	26.1871	47.0485	-1.14267	1.34142e-08
ENSG00000119411	BSPRY	chr9:113,349,541-113,371,233	0.0584075	0.834364	-3.64929	0.000824652
ENSG00000119446	RBM18	chr9:122,237,624-122,264,839	5.13537	14.5812	-1.1799	2.0832e-05
ENSG00000119508	NR4A3	chr9:99,821,855-99,866,891	0.964721	0.0582965	4.57531	6.52245e-13
ENSG00000119514	GALNT12	chr9:98,807,699-98,850,081	3.8106	0.921318	2.30102	7.07944e-12
ENSG00000119537	KDSR	chr18:63,327,726-63,367,510	6.27307	14.1783	-1.05424	1.60678e-06
ENSG00000119547	ONECUT2	chr18:57,435,685-57,491,297	0.863769	0.0637855	4.39734	2.00456e-30
ENSG00000119559	C19orf25	chr19:1,461,143-1,479,556	7.61192	10.4891	-1.27092	7.98767e-09
ENSG00000119630	PGF	chr14:74,941,834-74,955,784	0.713861	3.9863	-2.86633	3.60726e-10
ENSG00000119632	IFI27L2	chr14:94,127,779-94,130,253	13.9339	40.709	-1.27683	1.03331e-05
ENSG00000119640	ACYP1	chr14:75,053,221-75,069,483	6.22773	16.9036	-1.03692	0.00195397
ENSG00000119673	ACOT2	chr14:73,567,620-73,575,658	11.542	10.6298	1.22602	4.66147e-07
ENSG00000119681	LTBP2	chr14:74,498,170-74,612,378	10.3545	4.56603	1.46571	4.2757e-07
ENSG00000119684	MLH3	chr14:75,013,764-75,051,532	9.31842	4.44434	1.43765	2.09201e-09
ENSG00000119698	PPP4R4	chr14:94,146,128-94,279,735	0	0.797369	-4.85059	5.45471e-06
ENSG00000119699	TGFB3	chr14:75,958,099-75,982,991	0.986043	3.12863	-1.40144	0.00314381
ENSG00000119711	ALDH6A1	chr14:74,056,850-74,084,493	2.95048	8.12386	-1.55989	3.11328e-12
ENSG00000119715	ESRRB	chr14:76,310,614-76,501,841	0.162524	0.007155	4.45097	0.00493184
ENSG00000119725	ZNF410	chr14:73,886,617-73,932,511	15.2727	36.1012	2.38179	0.00246779
ENSG00000119729	RHOQ	chr2:46,541,806-46,583,121	23.2708	9.21189	1.10305	1.20306e-09
ENSG00000119737	GPR75	chr2:53,852,913-53,859,989	1.35642	0.473696	1.70947	0.00562656
ENSG00000119771	KLHL29	chr2:23,385,217-23,708,611	1.64099	6.54353	-1.66669	8.84136e-12
ENSG00000119782	FKBP1B	chr2:24,049,701-24,063,681	1.61563	10.7633	-2.87077	2.91735e-09
ENSG00000119812	FAM98A	chr2:33,583,658-33,599,382	30.2132	14.2648	1.27793	1.72554e-11
ENSG00000119865	CNRIP1	chr2:68,284,171-68,320,051	0.33441	5.39031	-3.74665	1.32113e-16
ENSG00000119866	BCL11A	chr2:60,451,167-60,553,567	0	0.137788	-4.60806	0.0380542
ENSG00000119878	CRIPT	chr2:46,616,416-46,625,742	14.0031	6.11554	1.43618	3.19376e-09
ENSG00000119888	EPCAM	chr2:47,345,158-47,387,601	3.92734	17.4935	-2.04542	9.3255e-16
ENSG00000119900	OGFRL1	chr6:71,288,803-71,308,950	7.12737	37.3582	-2.24965	3.68664e-38
ENSG00000119915	ELOVL3	chr10:102,226,328-102,229,589	0.0752765	2.35837	-4.94715	5.55848e-07
ENSG00000119917	IFIT3	chr10:89,327,894-89,340,971	1.27133	4.57515	-1.70292	3.2813e-05
ENSG00000119922	IFIT2	chr10:89,301,955-89,309,276	0.661746	2.30143	-1.63614	0.000111838
ENSG00000119938	PPP1R3C	chr10:91,628,442-91,633,054	7.37836	2.55276	1.80123	1.45518e-12
ENSG00000119943	PYROXD2	chr10:98,383,565-98,415,184	6.30369	2.64285	1.82469	2.83932e-07
ENSG00000119946	CNNM1	chr10:99,329,099-99,394,330	11.2759	0	14.3029	1.9148e-21
ENSG00000119950	MXI1	chr10:110,207,605-110,287,365	2.31573	6.75246	-1.36884	3.01192e-06
ENSG00000120049	KCNIP2	chr10:101,825,974-101,843,920	0.844855	0.20336	2.76229	1.02729e-05
ENSG00000120053	GOT1	chr10:99,396,870-99,430,624	14.4368	41.7519	-1.32633	2.51353e-10
ENSG00000120054	CPN1	chr10:100,042,193-100,081,877	0.316157	0	7.32047	0.000750244
ENSG00000120057	SFRP5	chr10:97,766,751-97,771,952	0.434495	0.021005	4.1691	0.00828808
ENSG00000120068	HOXB8	chr17:48,611,377-48,614,939	4.27134	0	10.9527	3.07459e-12
ENSG00000120075	HOXB5	chr17:48,591,257-48,593,961	3.06778	0.019774	7.85613	3.90081e-16
ENSG00000120129	DUSP1	chr5:172,768,090-172,771,195	95.4547	20.462	2.47201	6.63444e-46
ENSG00000120149	MSX2	chr5:174,724,533-174,730,893	3.38238	0	11.14	9.11606e-13
ENSG00000120162	MOB3B	chr9:27,325,209-27,529,781	4.94919	2.20389	1.40465	1.71696e-09
ENSG00000120211	INSL4	chr9:5,231,419-5,235,304	10.797	0.0189665	10.3713	1.30283e-21
ENSG00000120217	CD274	chr9:5,450,503-5,470,566	0.769714	1.91585	-1.99864	3.5012e-05
ENSG00000120256	LRP11	chr6:149,818,798-149,864,026	34.6735	17.7915	1.20514	1.03245e-09
ENSG00000120265	PCMT1	chr6:149,749,443-149,811,420	21.685	64.2099	-1.47212	5.84787e-15
ENSG00000120278	PLEKHG1	chr6:150,599,863-150,843,665	0.72177	0.162704	2.54993	2.01756e-06
ENSG00000120322	PCDHB8	chr5:141,177,790-141,180,529	0.406098	0.116043	2.55881	0.0237782
ENSG00000120327	PCDHB14	chr5:141,222,932-141,227,759	0.090351	0.669998	-2.93533	0.000348359
ENSG00000120334	CENPL	chr1:173,799,550-173,824,720	6.48636	19.8071	-1.51082	4.2558e-11
ENSG00000120437	ACAT2	chr6:159,760,328-159,779,055	9.79946	124.048	-3.28892	2.1965e-06
ENSG00000120519	SLC10A7	chr4:146,253,975-146,521,964	1.32001	3.34918	-1.35325	0.000224097
ENSG00000120539	MASTL	chr10:27,154,824-27,186,924	9.69305	31.2043	-1.50404	9.27246e-14
ENSG00000120594	PLXDC2	chr10:19,816,239-20,289,856	0.0832005	0.484944	-2.62825	2.96097e-07
ENSG00000120658	ENOX1	chr13:43,213,518-43,786,908	0.817764	1.93408	-1.86643	0.00154691
ENSG00000120675	DNAJC15	chr13:43,023,203-43,114,224	0.0961355	8.64984	-8.1253	5.01357e-71
ENSG00000120685	PROSER1	chr13:39,009,866-39,038,076	8.33029	9.43757	-1.04656	5.36252e-07
ENSG00000120688	WBP4	chr13:41,061,274-41,084,006	3.68239	15.3719	-1.83355	4.18926e-10
ENSG00000120693	SMAD9	chr13:36,844,831-36,920,765	0.024861	0.381427	-4.44057	6.34506e-05
ENSG00000120694	HSPH1	chr13:31,134,974-31,162,388	73.1792	24.1323	1.82999	2.17384e-22
ENSG00000120697	ALG5	chr13:36,949,775-37,000,261	13.3074	32.557	-1.24399	1.10068e-08
ENSG00000120699	EXOSC8	chr13:36,998,816-37,009,613	12.4065	45.4327	-1.93279	1.55163e-19
ENSG00000120708	TGFBI	chr5:136,028,895-136,063,818	1054.78	44.6855	4.55993	4.82028e-95
ENSG00000120709	FAM53C	chr5:138,331,935-138,349,729	11.4816	39.5693	-1.74154	1.05152e-22
ENSG00000120727	PAIP2	chr5:139,341,587-139,369,720	36.1752	100.132	-1.13569	7.64511e-10
ENSG00000120738	EGR1	chr5:138,465,490-138,469,315	0.265254	16.0683	-5.98359	1.38774e-72
ENSG00000120800	UTP20	chr12:101,280,109-101,386,616	16.7276	6.71762	1.57836	2.70599e-16
ENSG00000120820	GLT8D2	chr12:103,988,984-104,064,183	0.118291	3.97511	-4.23815	1.00007e-11
ENSG00000120833	SOCS2	chr12:93,569,814-93,583,487	5.81795	2.49888	1.12867	9.38865e-05
ENSG00000120860	CCDC53	chr12:102,012,927-102,062,149	10.2951	23.9491	-1.26837	7.48554e-07
ENSG00000120875	DUSP4	chr8:29,333,064-29,350,668	35.3815	13.1668	1.64202	2.50284e-14
ENSG00000120885	CLU	chr8:27,596,917-27,615,031	131.691	29.9276	2.98525	4.17151e-68
ENSG00000120896	SORBS3	chr8:22,544,986-22,575,788	33.0181	74.8291	-1.03355	1.94244e-08
ENSG00000120913	PDLIM2	chr8:22,578,279-22,598,025	15.2899	37.8826	-2.09454	2.49703e-17
ENSG00000120915	EPHX2	chr8:27,490,779-27,545,564	6.86009	1.05029	2.64649	7.9145e-18
ENSG00000120942	UBIAD1	chr1:11,273,206-11,296,049	6.25515	15.6853	-1.23916	5.88814e-08
ENSG00000121039	RDH10	chr8:73,294,612-73,325,281	10.0706	2.96498	2.08785	1.86717e-17
ENSG00000121064	SCPEP1	chr17:56,978,105-57,006,768	14.1819	55.3257	-1.96829	7.82599e-24
ENSG00000121067	SPOP	chr17:49,598,884-49,678,234	16.2444	44.3778	-1.50443	6.6882e-16
ENSG00000121068	TBX2	chr17:61,399,896-61,409,466	1.55095	0.0541275	5.05227	2.16167e-21
ENSG00000121101	TEX14	chr17:58,556,678-58,692,055	0	0.123501	-3.76293	0.0418926
ENSG00000121104	FAM117A	chr17:49,710,332-49,789,180	0.908507	7.21136	-3.27196	3.04968e-15
ENSG00000121152	NCAPH	chr2:96,335,787-96,373,845	18.6486	68.0408	-1.53891	6.57072e-17
ENSG00000121211	MND1	chr4:153,344,649-153,415,118	3.67804	24.9057	-2.53298	1.79997e-18
ENSG00000121236	TRIM6	chr11:5,596,109-5,612,958	11.1634	1.00606	4.08206	2.41224e-44
ENSG00000121274	PAPD5	chr16:50,152,918-50,235,310	10.4696	5.62229	1.09224	2.25e-05
ENSG00000121281	ADCY7	chr16:50,246,137-50,318,135	11.8675	5.4357	1.46128	1.47968e-12
ENSG00000121289	CEP89	chr19:32,875,925-32,971,991	18.9496	9.56023	1.38061	1.30429e-11
ENSG00000121297	TSHZ3	chr19:31,274,945-31,349,547	3.41857	0.364854	3.70521	3.0305e-31
ENSG00000121310	ECHDC2	chr1:52,895,910-52,927,212	6.25793	15.0981	-1.10966	1.7256e-05
ENSG00000121316	PLBD1	chr12:14,503,661-14,568,349	2.21765	0.999235	1.49711	0.000218957
ENSG00000121318	TAS2R10	chr12:10,825,317-10,826,358	0.379312	0.022693	4.71634	0.00948109
ENSG00000121361	KCNJ8	chr12:21,764,955-21,775,581	0.94989	0.016526	6.324	1.79825e-08
ENSG00000121406	ZNF549	chr19:57,527,325-57,557,542	0.842769	5.01998	-2.41998	7.8232e-18
ENSG00000121413	ZSCAN18	chr19:58,083,838-58,118,427	0.387728	3.33708	-3.30748	1.81151e-13
ENSG00000121417	ZNF211	chr19:57,630,395-57,642,779	3.9038	8.88009	-1.25951	1.40864e-05
ENSG00000121454	LHX4	chr1:180,230,286-180,278,982	0.464402	0.233428	2.23098	0.000238105
ENSG00000121542	SEC22A	chr3:123,201,927-123,274,130	4.39414	9.64839	-1.07015	2.5756e-05
ENSG00000121552	CSTA	chr3:122,325,244-122,341,972	0.365507	20.884	-5.19748	2.63184e-28
ENSG00000121578	B4GALT4	chr3:119,211,732-119,241,103	29.8699	13.3097	1.74249	1.17235e-18
ENSG00000121644	DESI2	chr1:244,652,935-244,709,033	14.2574	40.0188	-1.26416	1.24537e-10
ENSG00000121690	DEPDC7	chr11:33,015,864-33,033,582	13.2644	4.84467	1.72551	6.54973e-12
ENSG00000121716	PILRB	chr7:100,352,176-100,367,733	12.6567	5.04655	3.36091	6.35528e-16
ENSG00000121753	ADGRB2	chr1:31,727,117-31,764,893	8.11438	1.55843	2.37857	2.75899e-18
ENSG00000121766	ZCCHC17	chr1:31,296,982-31,364,953	11.7313	39.8487	-1.54463	1.2804e-13
ENSG00000121769	FABP3	chr1:31,365,625-31,376,850	0	1.39665	-6.93775	0.000357967
ENSG00000121775	TMEM39B	chr1:32,072,031-32,102,866	5.23938	21.4475	-1.88119	3.83243e-16
ENSG00000121851	POLR3GL	chr1:145,964,702-145,978,848	5.71453	24.9248	-2.17877	8.57494e-13
ENSG00000121858	TNFSF10	chr3:172,505,508-172,523,507	0.25905	2.06817	-2.79685	0.000808
ENSG00000121864	ZNF639	chr3:179,322,991-179,338,583	9.24523	28.718	-1.46558	9.98297e-11
ENSG00000121897	LIAS	chr4:39,459,000-39,477,653	3.79048	13.5066	-1.5271	9.74346e-07
ENSG00000121957	GPSM2	chr1:108,875,350-108,934,545	5.39744	33.4882	-2.58518	4.26345e-38
ENSG00000122033	MTIF3	chr13:27,435,643-27,450,591	8.87182	22.1228	-1.05402	4.85999e-05
ENSG00000122042	UBL3	chr13:29,764,371-29,850,684	9.53651	4.90922	1.1922	1.23093e-08
ENSG00000122068	FYTTD1	chr3:197,737,179-197,787,596	8.18564	20.0816	-1.2046	6.55088e-09
ENSG00000122176	FMOD	chr1:203,340,628-203,351,489	0	0.31405	-3.4681	0.0243881
ENSG00000122203	KIAA1191	chr5:176,346,061-176,361,968	27.3525	53.8514	-1.10576	1.28752e-09
ENSG00000122386	ZNF205	chr16:3,112,560-3,120,517	4.63301	12.2308	-1.13028	2.50593e-05
ENSG00000122406	RPL5	chr1:92,832,025-92,841,924	234.661	788.197	-1.41542	3.69031e-11
ENSG00000122420	PTGFR	chr1:78,303,884-78,539,749	0	2.15658	-10.2513	4.84724e-11
ENSG00000122483	CCDC18	chr1:93,179,919-93,278,730	4.17911	9.01237	-1.13115	7.14352e-06
ENSG00000122490	PQLC1	chr18:79,902,420-79,951,664	5.35277	17.9703	-1.98986	4.4969e-21
ENSG00000122547	EEPD1	chr7:36,153,149-36,301,543	5.59769	1.26385	2.59724	4.30794e-24
ENSG00000122574	WIPF3	chr7:29,806,486-29,917,066	0.709317	0.261188	1.82974	0.00128982
ENSG00000122592	HOXA7	chr7:27,153,716-27,157,936	1.95572	0	10.1798	2.3718e-10
ENSG00000122691	TWIST1	chr7:19,020,991-19,117,672	0.465131	6.55004	-3.34028	8.82063e-15
ENSG00000122756	CNTFR	chr9:34,551,432-34,590,140	0	7.65478	-10.9884	9.19635e-13
ENSG00000122778	KIAA1549	chr7:138,831,381-138,981,318	5.74192	2.0105	1.8087	2.27919e-09
ENSG00000122779	TRIM24	chr7:138,460,334-138,589,993	7.29032	3.7745	1.25676	3.43901e-10
ENSG00000122824	NUDT10	chrX:51,332,231-51,337,525	0.260603	0	6.68313	0.00686356
ENSG00000122863	CHST3	chr10:71,964,365-72,013,564	27.2939	9.47169	1.7878	7.42138e-23
ENSG00000122870	BICC1	chr10:58,513,140-58,831,437	66.6149	11.9085	2.73012	3.47244e-56
ENSG00000122952	ZWINT	chr10:56,357,228-56,361,275	13.4674	92.0682	-2.14541	1.02436e-27
ENSG00000122965	RBM19	chr12:113,816,738-113,966,371	14.0979	6.56482	1.05765	1.6181e-07
ENSG00000122966	CIT	chr12:119,685,790-119,877,291	8.68973	17.5448	-1.11954	2.09434e-09
ENSG00000122970	IFT81	chr12:110,124,335-110,218,797	25.5121	9.38562	1.67705	2.70208e-17
ENSG00000123009	NME2P1	chr12:120,282,303-120,282,716	0.227841	6.52559	-4.69518	5.53639e-07
ENSG00000123080	CDKN2C	chr1:50,960,745-50,974,633	9.41408	37.4977	-2.11195	1.04333e-21
ENSG00000123124	WWP1	chr8:86,342,738-86,478,420	25.2753	12.4799	1.249	1.64349e-10
ENSG00000123143	PKN1	chr19:14,433,053-14,471,867	25.6749	59.6195	-1.00522	3.66336e-06
ENSG00000123144	C19orf43	chr19:12,730,640-12,734,775	39.1773	66.6868	-1.22174	7.80014e-11
ENSG00000123154	WDR83	chr19:12,666,800-12,675,832	2.7252	10.4735	-2.04905	8.66384e-14
ENSG00000123201	GUCY1B2	chr13:50,994,511-51,080,862	0.495161	0	9.4092	1.87068e-08
ENSG00000123213	NLN	chr5:65,722,196-65,871,725	18.6544	6.92342	1.49812	7.19991e-13
ENSG00000123219	CENPK	chr5:65,517,766-65,563,171	14.9274	46.2419	-1.58151	1.05856e-10
ENSG00000123240	OPTN	chr10:13,099,449-13,138,308	12.4439	64.3568	-2.21902	3.24072e-31
ENSG00000123243	ITIH5	chr10:7,559,270-7,666,998	0.09728	0.011463	3.06087	0.0206301
ENSG00000123268	ATF1	chr12:50,763,710-50,821,122	10.1089	33.2766	-1.21072	1.38081e-08
ENSG00000123342	MMP19	chr12:55,835,433-55,842,966	0	1.7066	-6.49052	9.18543e-08
ENSG00000123358	NR4A1	chr12:52,022,832-52,059,507	7.43345	5.26099	1.3447	5.16955e-09
ENSG00000123364	HOXC13	chr12:53,938,765-53,946,544	4.88822	0	8.40892	7.33526e-25
ENSG00000123374	CDK2	chr12:55,966,769-55,972,784	18.8837	45.6362	-1.71276	1.77417e-17
ENSG00000123388	HOXC11	chr12:53,973,126-53,977,643	0.192135	0	7.32303	0.000704414
ENSG00000123405	NFE2	chr12:54,292,111-54,301,121	0.0754455	0.74828	-3.55049	0.00318629
ENSG00000123411	IKZF4	chr12:56,007,659-56,038,435	0.697329	2.50284	-2.17811	1.92169e-13
ENSG00000123472	ATPAF1	chr1:46,632,737-46,673,867	10.7593	15.8332	-1.12419	8.74241e-09
ENSG00000123473	STIL	chr1:47,250,139-47,314,147	6.74723	11.5076	-1.28193	8.52974e-09
ENSG00000123562	MORF4L2	chrX:103,675,496-103,688,158	138.852	81.008	1.04931	1.47473e-07
ENSG00000123610	TNFAIP6	chr2:151,357,592-151,380,048	2.83404	0.183436	4.69853	5.83666e-12
ENSG00000123636	BAZ2B	chr2:159,318,979-159,616,692	28.5028	10.1667	1.81092	6.64808e-19
ENSG00000123684	LPGAT1	chr1:211,743,457-211,830,772	37.7063	12.2842	1.60387	3.65634e-16
ENSG00000123685	BATF3	chr1:212,686,418-212,699,985	5.8981	0.360957	4.35732	3.13878e-22
ENSG00000123689	G0S2	chr1:209,675,420-209,676,388	1.02663	5.37048	-2.23207	1.8712e-05
ENSG00000123700	KCNJ2	chr17:70,168,673-70,180,048	0.332669	1.19148	-1.68712	0.00130869
ENSG00000123728	RAP2C	chrX:132,203,024-132,219,480	15.6704	7.52131	1.27681	1.40239e-10
ENSG00000123737	EXOSC9	chr4:121,801,317-121,817,021	16.2458	47.3687	-1.4854	6.19506e-13
ENSG00000123739	PLA2G12A	chr4:109,709,989-109,730,077	3.09688	7.76513	-1.18403	6.58547e-07
ENSG00000123810	B9D2	chr19:41,354,421-41,364,173	8.70402	3.88499	1.231	0.000919163
ENSG00000123836	PFKFB2	chr1:207,034,366-207,081,024	3.73034	9.16862	-1.01394	1.6722e-06
ENSG00000123838	C4BPA	chr1:207,104,262-207,144,972	0.86641	0	9.2007	6.10553e-08
ENSG00000123870	ZNF137P	chr19:52,588,505-52,597,345	0.250441	0.866818	-2.98597	0.0153833
ENSG00000123892	RAB38	chr11:88,113,242-88,175,467	0.627024	6.24097	-3.22701	9.11117e-15
ENSG00000123965	PMS2P5	chr7:74,894,116-74,897,835	2.54831	1.56147	1.89767	0.000598
ENSG00000124074	ENKD1	chr16:67,662,945-67,667,265	3.14943	18.0604	-2.66657	1.0146e-19
ENSG00000124104	SNX21	chr20:45,833,810-45,843,275	4.81285	12.284	-1.27594	1.05198e-07
ENSG00000124107	SLPI	chr20:45,252,239-45,254,564	10.5147	66.3632	-2.45147	1.49599e-26
ENSG00000124140	SLC12A5	chr20:46,021,690-46,060,152	4.65912	1.20461	2.50981	3.13679e-05
ENSG00000124143	ARHGAP40	chr20:38,601,934-38,651,035	0	1.76825	-9.27375	7.2357e-09
ENSG00000124145	SDC4	chr20:45,325,288-45,348,424	25.1077	67.2137	-1.22442	6.80469e-06
ENSG00000124151	NCOA3	chr20:47,501,902-47,656,877	37.2433	16.1724	1.0973	4.38051e-10
ENSG00000124155	PIGT	chr20:45,416,077-45,426,244	32.8314	72.4441	-1.06806	7.11657e-09
ENSG00000124164	VAPB	chr20:58,389,122-58,451,101	5.74013	16.7862	-1.43119	2.42608e-16
ENSG00000124171	PARD6B	chr20:50,731,544-50,756,795	6.89689	1.45166	2.67831	7.5441e-32
ENSG00000124172	ATP5E	chr20:59,025,467-59,032,382	17.8975	71.608	-1.84698	1.73773e-21
ENSG00000124181	PLCG1	chr20:41,136,960-41,196,801	25.3138	44.1178	-1.07405	5.26926e-09
ENSG00000124191	TOX2	chr20:43,914,864-44,069,616	2.32448	10.8877	-1.85684	7.4525e-10
ENSG00000124205	EDN3	chr20:59,300,427-59,325,992	0.156944	0	7.15824	0.00122113
ENSG00000124212	PTGIS	chr20:49,503,874-49,568,146	0.0061665	0.813687	-6.59445	4.25349e-08
ENSG00000124216	SNAI1	chr20:49,982,999-49,988,886	6.28995	0.781036	3.29338	1.26587e-16
ENSG00000124224	PPP4R1L	chr20:58,228,940-58,309,439	1.81177	5.23663	-1.22109	2.20164e-05
ENSG00000124225	PMEPA1	chr20:57,648,392-57,711,536	190.599	5.41874	5.34319	7.46883e-72
ENSG00000124226	RNF114	chr20:49,936,336-49,953,892	16.3885	25.1418	-1.04895	2.28895e-08
ENSG00000124256	ZBP1	chr20:57,603,846-57,620,576	0.0808575	0	6.75927	0.00854938
ENSG00000124313	IQSEC2	chrX:53,232,876-53,321,324	15.725	5.57598	1.92408	6.25426e-20
ENSG00000124343	XG	chrX:2,752,050-2,815,927	0	0.185417	-5.28579	0.047921
ENSG00000124374	PAIP2B	chr2:71,182,739-71,227,083	0.367273	1.55004	-1.97912	1.43284e-07
ENSG00000124406	ATP8A1	chr4:42,408,373-42,657,105	0.065472	1.18829	-3.21589	7.15843e-09
ENSG00000124429	POF1B	chrX:85,277,396-85,379,743	7.09751	0.172102	5.6216	2.5417e-78
ENSG00000124440	HIF3A	chr19:46,297,046-46,343,433	0.023983	1.31993	-4.48122	0.039543
ENSG00000124466	LYPD3	chr19:43,460,787-43,465,660	0.061733	2.04308	-5.02776	8.90652e-07
ENSG00000124507	PACSIN1	chr6:34,466,061-34,535,231	0.376906	0.146097	1.92157	0.0135887
ENSG00000124508	BTN2A2	chr6:26,383,096-26,394,874	2.75975	6.53423	-1.96752	2.32196e-15
ENSG00000124549	BTN2A3P	chr6:26,421,391-26,432,383	0.780733	2.55791	-2.06476	3.07668e-05
ENSG00000124562	SNRPC	chr6:34,757,406-34,773,794	41.3337	111.674	-1.20996	7.23392e-09
ENSG00000124564	SLC17A3	chr6:25,833,066-25,882,286	2.10607	0	10.0921	3.94531e-10
ENSG00000124568	SLC17A1	chr6:25,782,897-25,832,059	0.349959	0	7.4668	0.000483951
ENSG00000124575	HIST1H1D	chr6:26,234,268-26,234,933	135.079	0.427502	8.87213	3.3334e-133
ENSG00000124596	OARD1	chr6:41,033,627-41,097,787	7.60589	13.7322	-1.46708	1.46582e-09
ENSG00000124602	UNC5CL	chr6:41,026,911-41,039,217	2.21766	0.223325	3.59222	6.54741e-12
ENSG00000124613	ZNF391	chr6:27,374,615-27,403,904	0.263887	6.01589	-4.41532	7.1084e-28
ENSG00000124615	MOCS1	chr6:39,899,578-39,934,551	0.966123	6.6872	-3.06737	6.31217e-27
ENSG00000124635	HIST1H2BJ	chr6:27,125,897-27,132,750	79.5513	0.918852	6.47696	6.2763e-82
ENSG00000124641	MED20	chr6:41,905,354-41,921,139	9.50639	15.902	-1.07149	4.8536e-06
ENSG00000124664	SPDEF	chr6:34,537,802-34,556,333	6.1693	0.12119	6.145	0.000202852
ENSG00000124688	MAD2L1BP	chr6:43,629,540-43,640,952	9.66892	23.7547	-1.13496	1.82096e-06
ENSG00000124702	KLHDC3	chr6:43,014,103-43,021,298	9.07458	56.2666	-2.3692	3.29624e-26
ENSG00000124733	MEA1	chr6:43,012,094-43,013,968	22.7614	84.1106	-1.6929	7.33185e-18
ENSG00000124743	KLHL31	chr6:53,647,901-53,665,708	0.282554	0.026943	4.07965	8.00971e-05
ENSG00000124749	COL21A1	chr6:56,056,590-56,394,094	0.930064	0.565696	1.31364	0.0211847
ENSG00000124766	SOX4	chr6:21,592,769-21,598,619	41.8545	4.34627	3.53368	6.39179e-50
ENSG00000124767	GLO1	chr6:38,675,925-38,703,141	43.0879	105.992	-1.05918	1.1614e-08
ENSG00000124784	RIOK1	chr6:7,389,496-7,418,037	5.26517	15.3042	-1.33925	2.70811e-07
ENSG00000124785	NRN1	chr6:5,997,999-6,007,605	0.289789	0.0429945	3.47416	0.0139064
ENSG00000124788	ATXN1	chr6:16,299,112-16,761,491	3.68044	1.27964	1.65177	8.47489e-13
ENSG00000124795	DEK	chr6:18,223,868-18,264,823	36.9609	158.87	-1.87868	1.99098e-28
ENSG00000124839	RAB17	chr2:237,574,322-237,601,614	0	3.56684	-6.50613	2.65499e-14
ENSG00000124882	EREG	chr4:74,365,143-74,388,751	10.1475	3.31253	1.8382	1.41801e-12
ENSG00000124915	DKFZP434K028	chr11:61,746,493-61,757,655	0.0910145	0	6.76393	0.00543609
ENSG00000124920	MYRF	chr11:61,752,642-61,788,518	20.9223	2.18463	3.99076	1.40037e-95
ENSG00000125089	SH3TC1	chr4:8,182,072-8,241,803	3.44681	10.6236	-1.84668	7.32859e-15
ENSG00000125170	DOK4	chr16:57,471,922-57,487,327	32.6984	8.88633	2.07946	1.44521e-28
ENSG00000125246	CLYBL	chr13:99,606,669-99,897,134	1.61313	1.70986	1.03573	0.022485
ENSG00000125257	ABCC4	chr13:95,019,829-95,301,446	23.9361	6.93836	2.03042	1.23135e-29
ENSG00000125266	EFNB2	chr13:106,489,731-106,535,114	1.40676	8.48267	-2.51084	1.50762e-25
ENSG00000125285	SOX21	chr13:94,709,622-94,712,399	0.497053	0	8.83507	6.42284e-07
ENSG00000125319	C17orf53	chr17:44,141,906-44,162,476	4.13604	9.11091	-1.02204	4.46427e-05
ENSG00000125347	IRF1	chr5:132,481,609-132,490,798	7.15013	14.9085	-1.12279	4.81705e-06
ENSG00000125351	UPF3B	chrX:119,834,022-119,852,998	7.10782	25.5717	-1.63443	4.47497e-08
ENSG00000125354	SEPT6	chrX:119,615,724-119,693,370	4.52179	12.2444	-1.15584	7.17212e-06
ENSG00000125355	TMEM255A	chrX:120,258,650-120,311,556	0.020489	0.751249	-3.83866	6.54564e-06
ENSG00000125398	SOX9	chr17:72,121,020-72,126,420	11.6522	0.664069	4.48137	4.39578e-36
ENSG00000125430	HS3ST3B1	chr17:14,301,083-14,349,404	0.559196	0	8.23412	5.39282e-07
ENSG00000125454	SLC25A19	chr17:75,272,981-75,289,510	6.44084	28.9079	-2.27138	2.46754e-18
ENSG00000125462	C1orf61	chr1:156,404,250-156,430,701	0.541099	0.037413	5.0509	3.83618e-05
ENSG00000125505	MBOAT7	chr19:54,173,412-54,189,882	55.1757	27.2723	1.1105	6.5138e-07
ENSG00000125510	OPRL1	chr20:64,080,173-64,100,643	0.955246	0.339469	1.76357	0.000814219
ENSG00000125520	SLC2A4RG	chr20:63,739,861-63,743,505	24.8495	99.9007	-1.88378	1.0157e-15
ENSG00000125534	PPDPF	chr20:63,520,724-63,522,206	54.5297	236.879	-2.28796	6.29296e-33
ENSG00000125538	IL1B	chr2:112,829,751-112,836,903	0.0961765	1.15566	-3.3411	0.00238822
ENSG00000125618	PAX8	chr2:113,215,997-113,278,950	0.335467	0	8.72443	8.11614e-07
ENSG00000125629	INSIG2	chr2:118,088,452-118,110,997	4.90692	14.1394	-1.08989	6.48915e-06
ENSG00000125637	PSD4	chr2:113,157,325-113,209,396	9.24607	2.00212	2.88466	5.16905e-32
ENSG00000125652	ALKBH7	chr19:6,372,433-6,375,251	8.03863	22.3603	-1.19534	4.89636e-07
ENSG00000125656	CLPP	chr19:6,361,452-6,368,908	17.0408	50.0542	-1.42801	1.6111e-12
ENSG00000125657	TNFSF9	chr19:6,530,999-6,535,928	7.64785	1.77465	2.39377	4.96626e-12
ENSG00000125726	CD70	chr19:6,583,183-6,604,103	13.176	2.20716	2.92652	7.76831e-22
ENSG00000125730	C3	chr19:6,677,704-6,730,562	26.48	141.766	-2.38092	3.12201e-32
ENSG00000125734	GPR108	chr19:6,729,914-6,737,603	15.2449	45.4243	-1.60646	6.45899e-17
ENSG00000125735	TNFSF14	chr19:6,661,253-6,670,588	0.29076	0.0403625	2.92664	0.0118385
ENSG00000125753	VASP	chr19:45,506,579-45,526,983	33.6262	16.3247	1.36509	3.70591e-12
ENSG00000125798	FOXA2	chr20:22,581,005-22,585,455	14.3975	0.638688	5.0392	9.56812e-86
ENSG00000125821	DTD1	chr20:18,567,453-18,763,917	27.1733	65.5903	-1.06165	5.09939e-08
ENSG00000125846	ZNF133	chr20:18,288,283-18,316,996	2.06678	9.89749	-1.05418	1.87013e-05
ENSG00000125848	FLRT3	chr20:14,322,988-14,337,616	7.94568	0.312305	5.04446	2.48195e-38
ENSG00000125850	OVOL2	chr20:17,956,979-18,059,188	0.034832	1.89392	-4.99721	1.21049e-06
ENSG00000125864	BFSP1	chr20:17,493,905-17,569,220	3.136	0.656577	2.57993	1.14425e-08
ENSG00000125868	DSTN	chr20:17,569,863-17,609,919	194.916	122.174	1.09043	2.28145e-07
ENSG00000125871	MGME1	chr20:17,968,913-17,991,122	12.0208	46.8675	-1.83334	9.53804e-22
ENSG00000125885	MCM8	chr20:5,950,652-5,998,977	8.97797	22.8415	-1.13872	2.71304e-07
ENSG00000125895	TMEM74B	chr20:1,180,561-1,185,415	2.09802	0.0866865	5.47822	2.31482e-13
ENSG00000125898	FAM110A	chr20:833,715-857,463	2.32295	7.93748	-2.39466	2.86705e-16
ENSG00000125966	MMP24	chr20:35,226,654-35,277,000	30.3571	0.385941	6.72914	7.36121e-212
ENSG00000125968	ID1	chr20:31,605,283-31,606,515	177.856	5.66526	5.2053	1.37683e-08
ENSG00000125970	RALY	chr20:33,993,646-34,108,308	33.675	165.11	-1.77725	1.11745e-24
ENSG00000125971	DYNLRB1	chr20:34,516,409-34,540,958	54.0818	139.251	-1.18536	1.98849e-07
ENSG00000125977	EIF2S2	chr20:34,088,298-34,112,332	42.5343	202.089	-2.0308	3.68433e-33
ENSG00000125991	ERGIC3	chr20:35,542,021-35,557,634	86.6182	270.661	-1.12585	2.31242e-10
ENSG00000125995	ROMO1	chr20:35,699,272-35,700,984	52.8492	127.152	-1.08612	0.000351735
ENSG00000125999	BPIFB1	chr20:33,273,480-33,309,878	0.181462	0	6.10148	0.0341111
ENSG00000126001	CEP250	chr20:35,455,164-35,519,280	7.37267	14.3157	-1.47673	2.98444e-16
ENSG00000126016	AMOT	chrX:112,774,503-112,840,815	0.0173485	3.7124	-7.5803	8.30152e-26
ENSG00000126088	UROD	chr1:45,012,147-45,015,575	14.5511	46.239	-1.91026	3.03667e-20
ENSG00000126091	ST3GAL3	chr1:43,705,824-43,931,165	2.61235	9.9679	-1.93863	8.66072e-13
ENSG00000126106	TMEM53	chr1:44,635,238-44,674,555	2.88706	6.97071	-1.26074	2.50708e-05
ENSG00000126215	XRCC3	chr14:103,697,609-103,715,504	11.3811	25.1249	-1.05091	2.21801e-05
ENSG00000126216	TUBGCP3	chr13:112,485,005-112,588,167	9.38942	31.6841	-1.67742	2.98584e-16
ENSG00000126217	MCF2L	chr13:112,894,378-113,099,739	0.57712	0.0029305	7.21899	6.54407e-05
ENSG00000126243	LRFN3	chr19:35,935,358-35,945,767	11.7069	6.60445	1.05398	2.28324e-06
ENSG00000126267	COX6B1	chr19:35,648,223-35,658,861	215.706	84.6776	1.45291	8.66844e-06
ENSG00000126353	CCR7	chr17:40,553,769-40,565,472	0.334812	0.0087885	5.53134	0.000350249
ENSG00000126453	BCL2L12	chr19:49,665,142-49,673,916	12.3056	26.8825	-1.01177	6.57906e-06
ENSG00000126464	PRR12	chr19:49,591,643-49,626,439	16.0939	7.88557	1.21881	5.62243e-10
ENSG00000126562	WNK4	chr17:42,780,678-42,796,936	1.03982	0.49919	1.52225	0.00240892
ENSG00000126583	PRKCG	chr19:53,879,190-53,907,652	0.338299	0.0280275	4.67225	7.19145e-05
ENSG00000126698	DNAJC8	chr1:28,199,456-28,233,025	14.8761	97.492	-1.32471	7.35795e-13
ENSG00000126709	IFI6	chr1:27,666,061-27,672,218	3.31285	15.2977	-2.72556	3.41362e-21
ENSG00000126790	L3HYPDH	chr14:59,460,363-59,484,430	24.1843	3.15904	3.21524	1.32932e-38
ENSG00000126803	HSPA2	chr14:64,535,905-64,546,173	45.8461	2.65014	4.77489	6.40032e-113
ENSG00000126822	PLEKHG3	chr14:64,704,102-64,750,247	12.4784	5.38538	1.858	5.86739e-17
ENSG00000126878	AIF1L	chr9:131,096,476-131,123,152	0.817097	4.44967	-3.27567	5.61153e-24
ENSG00000126934	MAP2K2	chr19:4,090,321-4,124,129	42.2509	93.9509	-1.1622	2.96287e-10
ENSG00000126947	ARMCX1	chrX:101,550,531-101,554,700	0.665312	8.41739	-3.62777	1.88504e-28
ENSG00000127054	CPSF3L	chr1:1,311,585-1,324,691	16.0234	42.4247	-1.142	3.82932e-08
ENSG00000127129	EDN2	chr1:41,478,775-41,484,673	2.74974	0.490517	2.84276	1.44117e-06
ENSG00000127152	BCL11B	chr14:99,169,287-99,271,524	1.52065	0	10.2764	2.12169e-11
ENSG00000127220	ABHD8	chr19:17,292,131-17,310,236	2.62722	10.9042	-1.86595	1.02099e-12
ENSG00000127311	HELB	chr12:66,302,545-66,347,645	1.76113	0.451667	2.52949	2.2063e-21
ENSG00000127325	BEST3	chr12:69,643,360-69,699,476	0.530437	0.0245685	5.39967	3.37924e-05
ENSG00000127328	RAB3IP	chr12:69,738,681-69,823,204	4.42389	14.5349	-1.649	1.25278e-10
ENSG00000127329	PTPRB	chr12:70,515,866-70,637,440	0.252642	0.633278	-1.1266	0.0279348
ENSG00000127362	TAS2R3	chr7:141,764,097-141,765,197	0.716646	0.0499345	4.93966	0.000474762
ENSG00000127364	TAS2R4	chr7:141,778,442-141,780,819	0.36427	0.057408	3.60191	0.00603404
ENSG00000127399	LRRC61	chr7:150,322,639-150,338,150	0.018848	7.74937	-9.32356	2.44327e-09
ENSG00000127415	IDUA	chr4:986,997-1,004,506	11.4061	3.52546	2.21781	1.28564e-13
ENSG00000127418	FGFRL1	chr4:1,009,936-1,026,897	5.67415	20.2552	-1.07551	5.31243e-06
ENSG00000127423	AUNIP	chr1:25,831,913-25,859,458	2.55078	20.6244	-2.80722	5.2469e-25
ENSG00000127445	PIN1	chr19:9,835,257-9,849,682	16.8705	42.0274	-1.39159	3.26825e-12
ENSG00000127452	FBXL12	chr19:9,810,267-9,827,816	5.16452	8.37255	-1.00477	0.000223863
ENSG00000127527	EPS15L1	chr19:16,355,239-16,472,085	8.10899	20.7492	-1.3533	3.84644e-09
ENSG00000127528	KLF2	chr19:16,324,817-16,327,874	0.812431	10.8608	-3.6938	1.41522e-23
ENSG00000127554	GFER	chr16:1,984,207-1,987,749	7.89614	16.3667	-1.0257	0.000206035
ENSG00000127561	SYNGR3	chr16:1,989,660-1,994,275	4.77826	0.925973	2.60789	5.10585e-14
ENSG00000127564	PKMYT1	chr16:2,968,024-2,980,539	12.3585	58.8876	-2.96964	1.40221e-31
ENSG00000127585	FBXL16	chr16:692,498-705,829	0.698192	7.44255	-3.46831	3.49154e-33
ENSG00000127586	CHTF18	chr16:788,046-800,737	8.50553	21.0598	-1.28025	4.90921e-07
ENSG00000127589	TUBBP1	chr8:30,351,873-30,353,518	2.45902	11.6886	-1.75822	7.75164e-06
ENSG00000127616	SMARCA4	chr19:10,961,001-11,065,395	4.23872	38.7698	-3.49296	2.30705e-60
ENSG00000127666	TICAM1	chr19:4,815,932-4,831,704	3.18691	8.47716	-1.21996	3.7702e-06
ENSG00000127824	TUBA4A	chr2:219,249,711-219,278,170	123.772	48.3346	2.77407	6.92596e-21
ENSG00000127831	VIL1	chr2:218,419,092-218,453,295	0.783544	0.012075	5.66638	5.39117e-14
ENSG00000127863	TNFRSF19	chr13:23,570,370-23,676,104	1.11868	0.0340015	5.44098	1.88762e-17
ENSG00000127920	GNG11	chr7:93,921,699-93,928,610	14.4865	3.18659	2.42948	9.88657e-26
ENSG00000127948	POR	chr7:75,899,200-75,986,855	57.1417	29.0335	1.10312	4.81683e-05
ENSG00000127954	STEAP4	chr7:88,270,892-88,306,891	0	0.52493	-9.32972	1.58349e-08
ENSG00000127957	PMS2P3	chr7:75,502,930-75,528,148	3.35207	2.57676	1.09146	0.00506053
ENSG00000127990	SGCE	chr7:94,585,230-94,656,209	18.2547	56.2005	-1.58726	9.62164e-15
ENSG00000128011	LRFN1	chr19:39,306,568-39,315,336	8.48442	0.840944	3.67372	7.59308e-40
ENSG00000128016	ZFP36	chr19:39,406,813-39,409,412	28.761	6.36262	2.49182	1.09148e-28
ENSG00000128045	RASL11B	chr4:52,862,290-52,866,835	0	0.431241	-5.06492	0.0140277
ENSG00000128052	KDR	chr4:55,078,477-55,125,589	0	0.211724	-4.56037	0.00358461
ENSG00000128165	ADM2	chr22:50,481,556-50,486,440	0.133906	11.5698	-6.54274	7.32731e-66
ENSG00000128185	DGCR6L	chr22:20,314,276-20,320,080	12.1706	33.3301	-1.37859	1.42902e-10
ENSG00000128203	ASPHD2	chr22:26,429,273-26,445,015	0.748401	7.31886	-3.29322	7.03789e-31
ENSG00000128242	GAL3ST1	chr22:30,554,635-30,574,587	7.43125	0	11.9678	6.28833e-15
ENSG00000128253	RFPL2	chr22:32,190,435-32,203,477	0.077575	0	6.83567	0.00399292
ENSG00000128268	MGAT3	chr22:39,457,344-39,492,194	0.257749	0	8.3482	6.16888e-06
ENSG00000128272	ATF4	chr22:39,519,695-39,522,685	80.4585	326.006	-1.92695	1.74839e-20
ENSG00000128274	A4GALT	chr22:42,692,121-42,721,298	5.30587	14.2136	-1.40406	4.05244e-06
ENSG00000128283	CDC42EP1	chr22:37,560,447-37,569,405	17.2398	51.1344	-1.34632	1.18658e-09
ENSG00000128284	APOL3	chr22:36,140,330-36,166,177	0	2.75678	-9.45596	4.84693e-09
ENSG00000128298	BAIAP2L2	chr22:38,084,889-38,110,670	1.98083	0.085642	4.88345	4.25685e-18
ENSG00000128311	TST	chr22:37,010,859-37,020,183	20.9596	13.7817	1.00116	1.17883e-05
ENSG00000128340	RAC2	chr22:37,225,261-37,244,448	0.0523395	13.8043	-9.93036	1.70963e-10
ENSG00000128342	LIF	chr22:30,240,447-30,246,851	17.2163	3.00092	2.85265	1.28295e-39
ENSG00000128346	C22orf23	chr22:37,943,050-37,953,669	0.0978155	1.00097	-2.99793	0.00620232
ENSG00000128422	KRT17	chr17:41,619,437-41,624,842	0.022573	557.356	-14.1274	1.61659e-30
ENSG00000128487	SPECC1	chr17:20,009,344-20,319,026	47.6969	20.1576	1.85891	1.75087e-27
ENSG00000128512	DOCK4	chr7:111,726,110-112,206,411	18.4393	3.7525	2.45469	1.05289e-36
ENSG00000128536	CDHR3	chr7:105,876,796-106,033,773	2.59417	0.396022	2.71726	1.01143e-07
ENSG00000128563	PRKRIP1	chr7:102,363,872-102,426,676	7.66249	18.2656	-1.09323	9.27169e-05
ENSG00000128564	VGF	chr7:101,162,509-101,165,593	1.08534	0.0421535	5.67784	8.83655e-10
ENSG00000128591	FLNC	chr7:128,830,377-128,859,274	2.4091	0.340866	3.2006	1.48801e-30
ENSG00000128602	SMO	chr7:129,188,872-129,213,545	11.7128	6.69132	1.05399	8.68519e-07
ENSG00000128604	IRF5	chr7:128,937,612-128,950,035	4.58897	2.1832	1.24008	0.000829698
ENSG00000128626	MRPS12	chr19:38,930,548-38,933,162	78.1377	25.0428	1.74598	2.7586e-17
ENSG00000128641	MYO1B	chr2:191,245,185-191,425,389	68.5542	23.1407	1.68776	7.0864e-21
ENSG00000128655	PDE11A	chr2:177,623,252-178,108,339	2.89498	0.004214	8.86462	3.33397e-35
[truncated: 6,691 more rows]
